# Supplementary material for: Transcriptional Network Analysis Reveals Drought Resistance Mechanisms of AP2/ERF Transgenic Rice
Source: Front Plant Sci. 2017 Jun 15;8:1044. doi: 10.3389/fpls.2017.01044 (PMC5471331; doi:10.3389/fpls.2017.01044)
Supplement: Supplementary file 3 [file DataSheet1.XLSX]

## Sheet: Network
Supplemental Data Set 1. Edges of the phenotype-differential dehydration transcription factor network.
Gene ID of Transcriptional network		is_TF? (1:TF, 0:nonTF)		Modules (0:present in the network but not assigned to Module 1: drought_TF 2:translation 3:oxdative stress 4:cell devision 5:photosynthesis)		Correlation between gene1 and gene2
Gene1	Gene2	Gene1	Gene2	Gene1	Gene2
Os02g0739700	Os11g0580000	1	0	4	4	0.949816
Os02g0739700	Os01g0931200	1	0	4	4	0.948929
Os02g0739700	Os03g0162200	1	0	4	4	0.948817
Os02g0739700	Os02g0258200	1	0	4	4	0.944297
Os03g0251350	Os10g0100300	1	0	5	5	0.942524
Os02g0739700	Os01g0176500	1	0	4	4	0.941082
Os02g0739700	Os02g0193600	1	0	4	4	0.939717
Os05g0597100	Os05g0350500	1	0	2	2	0.939051
Os09g0507200	Os05g0366900	1	0	3	3	0.938742
Os02g0739700	Os03g0174200	1	0	4	4	0.937553
Os02g0739700	Os10g0498900	1	0	4	4	0.935664
Os02g0739700	Os03g0770900	1	0	4	4	0.935503
Os02g0739700	Os09g0556800	1	0	4	4	0.935134
Os06g0127800	Os09g0538500	1	0	4	4	0.934119
Os06g0679400	Os04g0413100	1	0	0	0	0.933823
Os02g0739700	Os05g0476200	1	0	4	4	0.93234
Os02g0739700	Os01g0685900	1	0	4	4	0.931996
Os03g0251350	Os05g0291700	1	0	5	5	0.928734
Os02g0739700	Os12g0273700	1	0	4	4	0.928021
Os02g0739700	Os01g0805600	1	0	4	4	0.927616
Os02g0739700	Os03g0214100	1	0	4	4	0.92716
Os02g0739700	Os09g0547200	1	0	4	4	0.925728
Os02g0739700	Os05g0493500	1	0	4	4	0.925709
Os03g0251350	Os12g0189700	1	0	5	5	0.92424
Os02g0739700	Os09g0538500	1	0	4	4	0.924154
Os04g0627000	Os08g0187500	1	1	5	5	0.923625
Os02g0739700	Os04g0228100	1	0	4	4	0.922822
Os12g0484900	Os03g0339700	1	0	4	4	0.922441
Os03g0711100	Os11g0171300	1	0	5	5	0.922407
Os05g0597100	Os03g0352300	1	0	2	2	0.92203
Os06g0127800	Os02g0193600	1	0	4	4	0.921897
Os02g0739700	Os07g0408500	1	0	4	4	0.921617
Os02g0739700	Os12g0263100	1	0	4	4	0.921187
Os02g0739700	Os08g0512600	1	0	4	4	0.921168
Os06g0127800	Os02g0810200	1	0	4	4	0.920994
Os06g0127800	Os03g0174200	1	0	4	4	0.920909
Os06g0127800	Os03g0138500	1	0	4	4	0.92077
Os03g0251350	Os03g0857400	1	0	5	5	0.920502
Os02g0739700	Os06g0285400	1	0	4	4	0.919657
Os03g0711100	Os02g0698000	1	0	5	5	0.919573
Os02g0739700	Os02g0829100	1	0	4	4	0.91921
Os06g0348800	Os01g0896500	1	0	5	5	0.919124
Os06g0348800	Os11g0127800	1	0	5	5	0.918637
Os06g0127800	Os03g0770900	1	0	4	4	0.918193
Os03g0711100	Os11g0707000	1	0	5	5	0.918133
Os06g0127800	Os12g0273700	1	0	4	4	0.918058
Os02g0739700	Os07g0474300	1	0	4	4	0.917792
Os02g0739700	Os03g0659800	1	0	4	4	0.917672
Os02g0739700	Os06g0115700	1	0	4	4	0.917219
Os06g0348800	Os02g0593500	1	0	5	5	0.916509
Os06g0127800	Os01g0176500	1	0	4	4	0.916054
Os03g0711100	Os06g0348800	1	1	5	5	0.915675
Os06g0127800	Os09g0556800	1	0	4	4	0.915546
Os02g0739700	Os10g0418000	1	0	4	4	0.915501
Os03g0711100	Os07g0148900	1	0	5	5	0.915249
Os03g0251350	Os02g0326700	1	0	5	5	0.915191
Os03g0251350	Os10g0492300	1	0	5	5	0.915118
Os12g0484900	Os07g0145400	1	0	4	4	0.915038
Os06g0348800	Os11g0707000	1	0	5	5	0.914822
Os02g0739700	Os05g0438700	1	0	4	4	0.914321
Os02g0739700	Os12g0560700	1	0	4	4	0.91425
Os02g0739700	Os02g0797400	1	0	4	4	0.914034
Os03g0251350	Os02g0234500	1	0	5	5	0.91384
Os03g0251350	Os04g0514400	1	0	5	5	0.913684
Os02g0739700	Os03g0212600	1	0	4	4	0.913621
Os03g0251350	Os03g0169100	1	0	5	5	0.913481
Os06g0127800	Os03g0212600	1	0	4	4	0.91344
Os03g0413000	Os10g0100300	1	0	5	5	0.913305
Os03g0711100	Os03g0857400	1	0	5	5	0.912881
Os06g0127800	Os04g0228100	1	0	4	4	0.912606
Os03g0251350	Os08g0114100	1	0	5	5	0.911473
Os03g0711100	Os12g0420200	1	0	5	5	0.911333
Os03g0251350	Os06g0694500	1	0	5	5	0.911326
Os12g0484900	Os12g0273700	1	0	4	4	0.911253
Os06g0127800	Os01g0931200	1	0	4	4	0.911211
Os06g0348800	Os02g0729400	1	0	5	5	0.911043
Os03g0711100	Os07g0556200	1	0	5	5	0.910833
Os06g0679400	Os08g0402100	1	1	0	0	0.910644
Os03g0251350	Os12g0498500	1	0	5	5	0.910597
Os03g0711100	Os02g0593500	1	0	5	5	0.910583
Os10g0191900	Os08g0196900	1	0	0	0	0.910296
Os03g0251350	Os05g0401100	1	0	5	5	0.910214
Os02g0739700	Os03g0302900	1	0	4	4	0.910201
Os06g0127800	Os10g0577400	1	0	4	4	0.909813
Os02g0739700	Os04g0563700	1	0	4	4	0.909726
Os03g0711100	Os01g0896500	1	0	5	5	0.909698
Os03g0711100	Os04g0459500	1	0	5	5	0.909648
Os06g0127800	Os03g0297800	1	0	4	4	0.909567
Os02g0739700	Os03g0297800	1	0	4	4	0.908878
Os02g0739700	Os06g0671800	1	0	4	4	0.908827
Os12g0484900	Os03g0672400	1	0	4	4	0.908755
Os02g0739700	Os05g0235800	1	0	4	4	0.908682
Os06g0348800	Os10g0181600	1	0	5	5	0.908553
Os06g0127800	Os07g0408500	1	0	4	4	0.9085
Os06g0127800	Os08g0129600	1	0	4	4	0.908409
Os03g0711100	Os04g0414700	1	0	5	5	0.908168
Os05g0563000	Os10g0467800	1	0	0	0	0.908062
Os03g0711100	Os11g0242400	1	0	5	5	0.907608
Os04g0497700	Os08g0521800	1	0	5	5	0.907523
Os03g0711100	Os02g0697500	1	0	5	5	0.907269
Os03g0711100	Os10g0181600	1	0	5	5	0.906656
Os03g0413000	Os05g0291700	1	0	5	5	0.906504
Os04g0497700	Os07g0171100	1	0	5	5	0.906149
Os03g0711100	Os01g0501800	1	0	5	5	0.905882
Os03g0251350	Os02g0698000	1	0	5	5	0.90531
Os02g0739700	Os08g0490900	1	0	4	4	0.904988
Os03g0711100	Os03g0360600	1	0	5	5	0.904932
Os05g0563000	Os03g0416200	1	0	0	0	0.904828
Os03g0711100	Os02g0103800	1	0	5	5	0.904819
Os05g0563000	Os05g0556400	1	0	0	0	0.904657
Os04g0497700	Os11g0127800	1	0	5	5	0.904582
Os03g0711100	Os04g0234600	1	0	5	5	0.904427
Os03g0711100	Os08g0359000	1	0	5	5	0.904389
Os03g0711100	Os11g0127800	1	0	5	5	0.904339
Os05g0286100	Os01g0263000	1	0	3	3	0.904267
Os03g0711100	Os03g0293100	1	0	5	5	0.903856
Os03g0251350	Os10g0181200	1	0	5	5	0.903837
Os03g0711100	Os02g0610800	1	0	5	5	0.903703
Os03g0711100	Os02g0729400	1	0	5	5	0.903545
Os05g0140100	Os02g0538700	1	0	0	0	0.90337
Os02g0739700	Os01g0191800	1	0	4	4	0.903354
Os03g0711100	Os02g0731600	1	0	5	5	0.903327
Os02g0739700	Os08g0558400	1	0	4	4	0.903257
Os03g0711100	Os06g0320500	1	0	5	5	0.903256
Os12g0484900	Os09g0556800	1	0	4	4	0.903191
Os05g0597100	Os05g0353400	1	0	2	2	0.903184
Os12g0484900	Os07g0408500	1	0	4	4	0.903106
Os04g0497700	Os11g0242400	1	0	5	5	0.902985
Os04g0497700	Os04g0490800	1	0	5	5	0.902836
Os06g0127800	Os06g0726800	1	0	4	4	0.90277
Os02g0739700	Os01g0273100	1	0	4	4	0.902565
Os12g0605500	Os08g0512600	1	0	4	4	0.902482
Os04g0497700	Os04g0304200	1	0	5	5	0.902475
Os12g0484900	Os02g0810200	1	0	4	4	0.902415
Os05g0563000	Os10g0554900	1	0	0	0	0.902271
Os12g0484900	Os04g0511700	1	0	4	4	0.902257
Os12g0484900	Os10g0104900	1	0	4	4	0.901978
Os06g0348800	Os12g0124000	1	0	5	5	0.901823
Os02g0739700	Os02g0158100	1	0	4	4	0.901735
Os01g0239000	Os07g0476900	1	0	5	5	0.901689
Os12g0605500	Os03g0577100	1	0	4	4	0.901648
Os06g0348800	Os07g0171100	1	0	5	5	0.901621
Os03g0711100	Os07g0171100	1	0	5	5	0.901411
Os03g0711100	Os12g0189400	1	0	5	5	0.901374
Os06g0127800	Os10g0498900	1	0	4	4	0.901165
Os12g0605500	Os03g0214100	1	0	4	4	0.901013
Os12g0484900	Os03g0335500	1	0	4	4	0.90056
Os06g0127800	Os05g0493500	1	0	4	4	0.900534
Os03g0711100	Os03g0278900	1	0	5	5	0.900215
Os06g0127800	Os11g0580000	1	0	4	4	0.900058
Os12g0484900	Os11g0580000	1	0	4	4	0.899979
Os05g0597100	Os08g0192900	1	0	2	2	0.899918
Os03g0251350	Os07g0212200	1	0	5	5	0.899682
Os06g0127800	Os03g0288900	1	0	4	4	0.8996
Os02g0739700	Os04g0375900	1	0	4	4	0.899395
Os03g0639300	Os07g0160400	1	0	5	5	0.899337
Os05g0286100	Os07g0639400	1	0	3	3	0.899269
Os06g0348800	Os02g0731600	1	0	5	5	0.898869
Os06g0127800	Os01g0605500	1	0	4	4	0.898864
Os02g0739700	Os08g0129600	1	0	4	4	0.898807
Os06g0348800	Os03g0857400	1	0	5	5	0.898766
Os12g0605500	Os01g0685900	1	0	4	4	0.89854
Os03g0251350	Os07g0558500	1	0	5	5	0.898509
Os10g0191900	Os03g0766100	1	0	0	0	0.898232
Os06g0348800	Os03g0360600	1	0	5	5	0.898101
Os04g0497700	Os01g0692300	1	0	5	5	0.89805
Os03g0251350	Os01g0896500	1	0	5	5	0.898035
Os12g0484900	Os03g0302900	1	0	4	4	0.897996
Os03g0251350	Os12g0420400	1	0	5	5	0.897993
Os03g0711100	Os04g0497700	1	1	5	5	0.897792
Os06g0348800	Os05g0232200	1	0	5	5	0.897763
Os03g0251350	Os10g0530500	1	0	5	5	0.897745
Os12g0484900	Os04g0459000	1	0	4	4	0.897722
Os06g0348800	Os04g0459500	1	0	5	5	0.897706
Os03g0711100	Os08g0200300	1	0	5	5	0.897688
Os02g0739700	Os03g0587200	1	0	4	4	0.897687
Os12g0605500	Os02g0699700	1	0	4	4	0.897615
Os03g0711100	Os08g0242800	1	0	5	5	0.897406
Os12g0484900	Os01g0821900	1	0	4	4	0.897104
Os02g0739700	Os05g0512000	1	0	4	4	0.89708
Os11g0558200	Os06g0149100	1	0	5	5	0.89705
Os06g0127800	Os04g0511700	1	0	4	4	0.897003
Os01g0756200	Os04g0495400	1	0	4	4	0.89688
Os03g0711100	Os02g0764500	1	0	5	5	0.896871
Os06g0348800	Os01g0913000	1	0	5	5	0.896839
Os12g0484900	Os05g0493500	1	0	4	4	0.89681
Os12g0484900	Os03g0587200	1	0	4	4	0.896779
Os03g0413000	Os02g0103800	1	0	5	5	0.896671
Os06g0348800	Os02g0764500	1	0	5	5	0.896497
Os04g0497700	Os07g0556200	1	0	5	5	0.896429
Os02g0635800	Os01g0215700	1	0	4	4	0.896358
Os06g0127800	Os03g0114000	1	0	4	4	0.896214
Os02g0739700	Os08g0421800	1	0	4	4	0.896203
Os06g0127800	Os03g0587200	1	0	4	4	0.896119
Os05g0140100	Os08g0160500	1	0	0	0	0.896075
Os12g0605500	Os02g0158100	1	0	4	4	0.896008
Os02g0739700	Os03g0138500	1	0	4	4	0.895973
Os06g0348800	Os02g0697500	1	0	5	5	0.895554
Os12g0484900	Os02g0193600	1	0	4	4	0.895538
Os02g0739700	Os02g0574600	1	0	4	4	0.895449
Os02g0252400	Os10g0191900	1	1	0	0	0.895282
Os03g0251350	Os02g0255700	1	0	5	5	0.895192
Os03g0639300	Os07g0656700	1	0	5	5	0.89515
Os03g0251350	Os02g0677600	1	0	5	5	0.895085
Os06g0348800	Os08g0242800	1	0	5	5	0.894933
Os06g0348800	Os04g0490800	1	0	5	5	0.894904
Os03g0711100	Os09g0481200	1	0	5	5	0.89487
Os03g0251350	Os02g0834700	1	0	5	5	0.894859
Os03g0251350	Os05g0406000	1	0	5	5	0.894833
Os06g0348800	Os11g0242400	1	0	5	5	0.894759
Os03g0251350	Os03g0131200	1	0	5	5	0.894722
Os03g0711100	Os02g0326700	1	0	5	5	0.894658
Os06g0127800	Os02g0198400	1	0	4	4	0.894629
Os02g0739700	Os02g0198400	1	0	4	4	0.894619
Os03g0711100	Os07g0558400	1	0	5	5	0.894603
Os06g0348800	Os12g0420200	1	0	5	5	0.894393
Os01g0239000	Os02g0815300	1	0	5	5	0.894273
Os06g0127800	Os04g0350300	1	0	4	4	0.893932
Os03g0251350	Os05g0348100	1	0	5	5	0.893914
Os01g0285300	Os05g0140100	1	1	0	0	0.893909
Os12g0484900	Os06g0726800	1	0	4	4	0.893795
Os06g0348800	Os12g0271700	1	0	5	5	0.893783
Os03g0639300	Os02g0234500	1	0	5	5	0.89378
Os12g0484900	Os10g0577400	1	0	4	4	0.893745
Os03g0251350	Os10g0181600	1	0	5	5	0.893663
Os04g0497700	Os07g0656700	1	0	5	5	0.893645
Os03g0251350	Os02g0638300	1	0	5	5	0.893466
Os03g0711100	Os08g0162600	1	0	5	5	0.893446
Os02g0739700	Os06g0127900	1	0	4	4	0.893393
Os12g0484900	Os01g0176500	1	0	4	4	0.893338
Os12g0484900	Os03g0712100	1	0	4	4	0.892997
Os12g0484900	Os08g0506400	1	0	4	4	0.89285
Os12g0605500	Os12g0289600	1	0	4	4	0.892728
Os04g0497700	Os03g0278900	1	0	5	5	0.892718
Os12g0484900	Os10g0347000	1	0	4	4	0.892556
Os02g0739700	Os06g0187000	1	0	4	4	0.892536
Os04g0497700	Os02g0103800	1	0	5	5	0.892459
Os04g0497700	Os12g0420200	1	0	5	5	0.892343
Os02g0739700	Os07g0145400	1	0	4	4	0.892329
Os01g0285300	Os02g0538700	1	0	0	0	0.892309
Os01g0285300	Os05g0556400	1	0	0	0	0.892231
Os06g0348800	Os08g0566600	1	0	5	5	0.892185
Os05g0563000	Os01g0896200	1	0	0	0	0.891849
Os06g0348800	Os02g0698000	1	0	5	5	0.891816
Os02g0739700	Os03g0288900	1	0	4	4	0.891812
Os03g0413000	Os02g0750100	1	0	5	5	0.891693
Os06g0127800	Os01g0273100	1	0	4	4	0.89167
Os06g0127800	Os11g0128400	1	0	4	4	0.891543
Os04g0597300	Os07g0639400	1	0	3	3	0.891522
Os12g0605500	Os12g0560700	1	0	4	4	0.891355
Os06g0223300	Os11g0224600	1	0	0	0	0.891329
Os06g0108900	Os02g0326700	1	0	5	5	0.891272
Os05g0597100	Os02g0591700	1	0	2	2	0.891171
Os03g0251350	Os08g0359000	1	0	5	5	0.891121
Os12g0484900	Os09g0547200	1	0	4	4	0.891071
Os06g0127800	Os07g0474300	1	0	4	4	0.891055
Os01g0239000	Os03g0857400	1	0	5	5	0.891001
Os06g0127800	Os03g0607600	1	0	4	4	0.890954
Os03g0711100	Os08g0114100	1	0	5	5	0.890941
Os06g0127800	Os12g0590500	1	0	4	4	0.890906
Os04g0497700	Os11g0707000	1	0	5	5	0.890833
Os05g0286100	Os04g0423800	1	0	3	3	0.890784
Os10g0556200	Os07g0171100	1	0	5	5	0.890717
Os05g0597100	Os05g0176000	1	0	2	2	0.890618
Os04g0497700	Os02g0698000	1	0	5	5	0.890374
Os06g0127800	Os12g0124700	1	0	4	4	0.890366
Os03g0251350	Os08g0422000	1	0	5	5	0.890145
Os12g0484900	Os01g0685900	1	0	4	4	0.889984
Os03g0711100	Os03g0710600	1	0	5	5	0.88994
Os02g0739700	Os01g0925300	1	0	4	4	0.889846
Os03g0711100	Os07g0141400	1	0	5	5	0.889808
Os04g0497700	Os08g0242800	1	0	5	5	0.88973
Os03g0251350	Os03g0711100	1	1	5	5	0.889634
Os06g0127800	Os07g0659500	1	0	4	4	0.889597
Os05g0129800	Os10g0394100	1	0	5	5	0.88953
Os02g0739700	Os04g0350300	1	0	4	4	0.88953
Os02g0739700	Os07g0659500	1	0	4	4	0.889521
Os03g0251350	Os08g0521800	1	0	5	5	0.88948
Os12g0605500	Os08g0558400	1	0	4	4	0.889451
Os05g0286100	Os04g0684300	1	0	3	3	0.889421
Os03g0251350	Os03g0360600	1	0	5	5	0.889304
Os05g0597100	Os07g0636000	1	0	2	2	0.8893
Os12g0605500	Os05g0235800	1	0	4	4	0.889268
Os03g0711100	Os04g0490800	1	0	5	5	0.889247
Os01g0785900	Os03g0683800	1	0	4	4	0.888894
Os03g0711100	Os02g0101500	1	0	5	5	0.888853
Os05g0597100	Os03g0586800	1	0	2	2	0.888761
Os01g0785900	Os08g0562500	1	0	4	4	0.888694
Os03g0711100	Os02g0234500	1	0	5	5	0.888636
Os02g0739700	Os12g0533400	1	0	4	4	0.888565
Os03g0711100	Os02g0638300	1	0	5	5	0.888511
Os01g0285300	Os06g0506200	1	0	0	0	0.888471
Os06g0348800	Os01g0279100	1	0	5	5	0.888448
Os03g0711100	Os08g0104600	1	0	5	5	0.888386
Os03g0251350	Os07g0148900	1	0	5	5	0.888355
Os03g0711100	Os08g0526300	1	0	5	5	0.888348
Os03g0251350	Os04g0602100	1	0	5	5	0.888278
Os02g0739700	Os01g0957100	1	0	4	4	0.888272
Os03g0251350	Os07g0171100	1	0	5	5	0.888246
Os05g0563000	Os02g0614600	1	0	0	0	0.888199
Os06g0348800	Os11g0171300	1	0	5	5	0.888174
Os06g0127800	Os04g0412800	1	0	4	4	0.888172
Os12g0484900	Os12g0560700	1	0	4	4	0.888142
Os12g0605500	Os07g0659500	1	0	4	4	0.888055
Os03g0251350	Os04g0639300	1	0	5	5	0.888049
Os03g0413000	Os04g0490800	1	0	5	5	0.888014
Os12g0605500	Os03g0587200	1	0	4	4	0.887959
Os06g0108900	Os05g0232200	1	0	5	5	0.887913
Os02g0678800	Os10g0347000	1	0	4	4	0.887846
Os06g0348800	Os02g0326700	1	0	5	5	0.887831
Os03g0639300	Os02g0326700	1	0	5	5	0.887707
Os12g0484900	Os05g0476200	1	0	4	4	0.887613
Os01g0785900	Os04g0507700	1	0	4	4	0.887572
Os02g0739700	Os04g0486500	1	0	4	4	0.887565
Os03g0711100	Os06g0608700	1	0	5	5	0.887456
Os03g0639300	Os09g0553900	1	0	5	5	0.887414
Os03g0711100	Os06g0264800	1	0	5	5	0.887399
Os03g0711100	Os03g0129300	1	0	5	5	0.887392
Os03g0711100	Os01g0581300	1	0	5	5	0.887353
Os02g0739700	Os03g0577100	1	0	4	4	0.887333
Os04g0493000	Os06g0597900	1	0	5	5	0.887227
Os03g0711100	Os08g0560900	1	0	5	5	0.887111
Os03g0639300	Os04g0644600	1	0	5	5	0.887059
Os05g0597100	Os06g0562600	1	0	2	2	0.886982
Os04g0497700	Os04g0452100	1	0	5	5	0.886824
Os03g0251350	Os07g0143000	1	0	5	5	0.886654
Os05g0563000	Os06g0506200	1	0	0	0	0.886417
Os03g0251350	Os10g0209700	1	0	5	5	0.886405
Os06g0127800	Os01g0259400	1	0	4	4	0.886394
Os03g0639300	Os01g0120500	1	0	5	5	0.886375
Os06g0348800	Os02g0103800	1	0	5	5	0.886151
Os03g0711100	Os05g0291700	1	0	5	5	0.88604
Os06g0348800	Os05g0291700	1	0	5	5	0.885985
Os07g0640000	Os03g0370500	1	0	2	2	0.885978
Os03g0639300	Os05g0549100	1	0	5	5	0.88596
Os04g0497700	Os04g0525000	1	0	5	5	0.885853
Os01g0239000	Os07g0141400	1	0	5	5	0.885816
Os03g0251350	Os07g0152900	1	0	5	5	0.885807
Os06g0127800	Os07g0507200	1	0	4	4	0.88567
Os02g0678800	Os03g0709100	1	0	4	4	0.885646
Os12g0484900	Os11g0522900	1	0	4	4	0.88556
Os12g0484900	Os12g0533400	1	0	4	4	0.885498
Os02g0739700	Os02g0699500	1	0	4	4	0.88547
Os03g0639300	Os08g0163400	1	0	5	5	0.88536
Os10g0191900	Os01g0234850	1	0	0	0	0.885351
Os06g0348800	Os08g0163400	1	0	5	5	0.885317
Os03g0711100	Os06g0694500	1	0	5	5	0.885293
Os02g0739700	Os07g0507200	1	0	4	4	0.88526
Os06g0348800	Os02g0575500	1	0	5	5	0.885174
Os06g0348800	Os06g0245800	1	0	5	5	0.885125
Os03g0251350	Os02g0764500	1	0	5	5	0.885102
Os10g0390800	Os10g0105700	1	0	3	3	0.885036
Os06g0127800	Os08g0421800	1	0	4	4	0.884973
Os12g0484900	Os01g0605500	1	0	4	4	0.884902
Os03g0251350	Os11g0219000	1	0	5	5	0.8849
Os02g0739700	Os05g0406800	1	0	4	4	0.884841
Os12g0605500	Os03g0302900	1	0	4	4	0.884714
Os04g0497700	Os02g0764500	1	0	5	5	0.884705
Os03g0413000	Os05g0406000	1	0	5	5	0.884701
Os03g0711100	Os02g0197600	1	0	5	5	0.884697
Os05g0597100	Os02g0591800	1	0	2	2	0.884402
Os03g0711100	Os04g0607000	1	0	5	5	0.884398
Os12g0605500	Os11g0580000	1	0	4	4	0.884365
Os12g0484900	Os07g0659500	1	0	4	4	0.884274
Os03g0413000	Os04g0602100	1	0	5	5	0.884156
Os04g0497700	Os04g0459500	1	0	5	5	0.884025
Os06g0108900	Os03g0565200	1	0	5	5	0.88402
Os12g0605500	Os02g0797400	1	0	4	4	0.88398
Os03g0251350	Os07g0556200	1	0	5	5	0.883839
Os03g0251350	Os05g0575300	1	0	5	5	0.883804
Os10g0390800	Os07g0421300	1	0	3	3	0.883763
Os04g0497700	Os01g0896500	1	0	5	5	0.883699
Os04g0497700	Os02g0234500	1	0	5	5	0.883645
Os03g0711100	Os04g0525000	1	0	5	5	0.883626
Os06g0679400	Os04g0550800	1	0	0	0	0.883621
Os12g0125000	Os02g0308400	1	0	0	0	0.883533
Os03g0711100	Os09g0279400	1	0	5	5	0.883533
Os06g0127800	Os06g0285400	1	0	4	4	0.883517
Os07g0640000	Os05g0295900	1	0	2	2	0.883421
Os03g0782500	Os04g0644600	1	0	5	5	0.883315
Os02g0739700	Os01g0605500	1	0	4	4	0.883291
Os10g0556200	Os02g0285800	1	0	5	5	0.8832
Os12g0484900	Os10g0457400	1	0	4	4	0.883149
Os05g0140100	Os03g0736300	1	0	0	0	0.883147
Os12g0605500	Os04g0511700	1	0	4	4	0.883009
Os01g0785900	Os03g0335500	1	0	4	4	0.882869
Os12g0484900	Os03g0221500	1	0	4	4	0.882807
Os12g0484900	Os03g0214100	1	0	4	4	0.882723
Os06g0348800	Os04g0644600	1	0	5	5	0.882691
Os04g0497700	Os03g0857400	1	0	5	5	0.88269
Os03g0711100	Os01g0869800	1	0	5	5	0.882659
Os06g0348800	Os07g0148900	1	0	5	5	0.882632
Os05g0563000	Os04g0408600	1	0	0	0	0.882624
Os03g0251350	Os05g0419000	1	0	5	5	0.882609
Os06g0348800	Os10g0567400	1	0	5	5	0.882505
Os06g0348800	Os03g0129300	1	0	5	5	0.882433
Os02g0739700	Os06g0127800	1	1	4	4	0.882403
Os12g0605500	Os03g0335500	1	0	4	4	0.882308
Os03g0711100	Os10g0100300	1	0	5	5	0.882237
Os03g0413000	Os06g0146300	1	0	5	5	0.882167
Os12g0605500	Os03g0825300	1	0	4	4	0.882087
Os12g0484900	Os03g0288900	1	0	4	4	0.882084
Os01g0229000	Os12g0502300	1	0	4	4	0.881841
Os02g0739700	Os12g0530000	1	0	4	4	0.881812
Os03g0251350	Os11g0242400	1	0	5	5	0.881731
Os05g0597100	Os08g0359500	1	0	2	2	0.881695
Os06g0127800	Os01g0805600	1	0	4	4	0.88169
Os12g0605500	Os09g0547200	1	0	4	4	0.881681
Os03g0413000	Os03g0841900	1	0	5	5	0.881642
Os02g0739700	Os01g0868300	1	0	4	4	0.881578
Os06g0348800	Os11g0216100	1	0	5	5	0.881532
Os12g0605500	Os07g0145400	1	0	4	4	0.881526
Os06g0127800	Os05g0476200	1	0	4	4	0.881439
Os03g0711100	Os03g0592500	1	0	5	5	0.881333
Os03g0802900	Os09g0556800	1	0	4	4	0.881188
Os03g0639300	Os01g0896500	1	0	5	5	0.881162
Os03g0639300	Os08g0566600	1	0	5	5	0.881159
Os03g0711100	Os08g0512500	1	0	5	5	0.881132
Os03g0251350	Os03g0736600	1	0	5	5	0.881086
Os12g0484900	Os01g0805600	1	0	4	4	0.881047
Os04g0497700	Os03g0851700	1	0	5	5	0.880976
Os06g0108900	Os02g0589000	1	0	5	5	0.880944
Os10g0556200	Os11g0242400	1	0	5	5	0.880922
Os03g0251350	Os03g0841900	1	0	5	5	0.880898
Os04g0497700	Os08g0162600	1	0	5	5	0.88087
Os04g0497700	Os01g0120500	1	0	5	5	0.88083
Os01g0239000	Os07g0435300	1	0	5	5	0.880819
Os12g0484900	Os02g0258200	1	0	4	4	0.880797
Os02g0739700	Os01g0914300	1	0	4	4	0.880751
Os12g0484900	Os08g0512600	1	0	4	4	0.880708
Os03g0413000	Os03g0278900	1	0	5	5	0.880701
Os03g0251350	Os05g0516300	1	0	5	5	0.8807
Os12g0605500	Os02g0258200	1	0	4	4	0.880655
Os12g0484900	Os02g0158100	1	0	4	4	0.880651
Os08g0433400	Os02g0816200	1	0	4	4	0.880642
Os02g0739700	Os07g0659800	1	0	4	4	0.880617
Os10g0556200	Os02g0234500	1	0	5	5	0.88056
Os04g0497700	Os04g0607000	1	0	5	5	0.880471
Os06g0348800	Os08g0359000	1	0	5	5	0.880432
Os06g0108900	Os02g0318500	1	0	5	5	0.880395
Os12g0484900	Os08g0558400	1	0	4	4	0.880269
Os03g0251350	Os04g0607000	1	0	5	5	0.880265
Os03g0639300	Os07g0171100	1	0	5	5	0.880207
Os06g0127800	Os04g0375900	1	0	4	4	0.880188
Os12g0605500	Os01g0805600	1	0	4	4	0.880122
Os12g0484900	Os07g0507200	1	0	4	4	0.880098
Os02g0178100	Os10g0556200	1	1	5	5	0.88006
Os10g0390800	Os02g0572600	1	0	3	3	0.880009
Os06g0108900	Os03g0128800	1	0	5	5	0.879982
Os06g0108900	Os01g0332800	1	0	5	5	0.879979
Os03g0413000	Os04g0639300	1	0	5	5	0.879954
Os06g0127800	Os05g0160800	1	0	4	4	0.87985
Os10g0556200	Os04g0304200	1	0	5	5	0.879848
Os05g0140100	Os06g0506200	1	0	0	0	0.879806
Os12g0484900	Os04g0350300	1	0	4	4	0.879798
Os06g0108900	Os12g0124000	1	0	5	5	0.879728
Os02g0739700	Os05g0516800	1	0	4	4	0.879694
Os02g0739700	Os05g0459400	1	0	4	4	0.879659
Os03g0251350	Os06g0638200	1	0	5	5	0.879627
Os02g0739700	Os12g0289600	1	0	4	4	0.879601
Os03g0251350	Os05g0508900	1	0	5	5	0.879579
Os06g0127800	Os08g0117700	1	0	4	4	0.879568
Os02g0739700	Os05g0160800	1	0	4	4	0.879561
Os03g0639300	Os07g0626400	1	0	5	5	0.879466
Os01g0785900	Os08g0506400	1	0	4	4	0.879446
Os03g0711100	Os01g0912700	1	0	5	5	0.879409
Os07g0182000	Os08g0196900	1	0	0	0	0.879372
Os03g0251350	Os06g0146300	1	0	5	5	0.879372
Os06g0127800	Os02g0700100	1	0	4	4	0.879297
Os04g0497700	Os08g0566600	1	0	5	5	0.879205
Os03g0413000	Os12g0188700	1	0	5	5	0.879171
Os04g0497700	Os03g0267300	1	0	5	5	0.879069
Os10g0556200	Os08g0359000	1	0	5	5	0.879054
Os10g0556200	Os04g0507100	1	0	5	5	0.878978
Os04g0497700	Os02g0697500	1	0	5	5	0.878975
Os06g0127800	Os05g0459400	1	0	4	4	0.878885
Os12g0484900	Os04g0486500	1	0	4	4	0.878817
Os10g0556200	Os07g0656700	1	0	5	5	0.878813
Os06g0127800	Os03g0672400	1	0	4	4	0.878805
Os03g0711100	Os08g0566600	1	0	5	5	0.878769
Os12g0125000	Os02g0308800	1	0	0	0	0.878756
Os03g0413000	Os02g0553200	1	0	5	5	0.878667
Os04g0497700	Os04g0234600	1	0	5	5	0.878657
Os03g0711100	Os01g0120500	1	0	5	5	0.87846
Os12g0484900	Os02g0797400	1	0	4	4	0.878322
Os03g0251350	Os07g0435300	1	0	5	5	0.878302
Os06g0348800	Os08g0512500	1	0	5	5	0.878223
Os03g0711100	Os12g0124000	1	0	5	5	0.878161
Os06g0127800	Os01g0685900	1	0	4	4	0.878137
Os03g0251350	Os02g0110200	1	0	5	5	0.878129
Os06g0348800	Os01g0719700	1	0	5	5	0.87795
Os02g0739700	Os02g0699700	1	0	4	4	0.877932
Os02g0739700	Os03g0114000	1	0	4	4	0.877928
Os06g0348800	Os05g0549100	1	0	5	5	0.877917
Os06g0348800	Os08g0162600	1	0	5	5	0.877912
Os06g0127800	Os10g0545600	1	0	4	4	0.877906
Os03g0711100	Os04g0602100	1	0	5	5	0.877854
Os12g0484900	Os12g0289600	1	0	4	4	0.87785
Os03g0251350	Os07g0469100	1	0	5	5	0.87771
Os06g0348800	Os01g0120500	1	0	5	5	0.877699
Os12g0125000	Os05g0189300	1	0	0	0	0.877536
Os05g0597100	Os03g0798600	1	0	2	2	0.877532
Os03g0639300	Os09g0296800	1	0	5	5	0.877424
Os12g0605500	Os10g0104900	1	0	4	4	0.877374
Os03g0711100	Os08g0435900	1	0	5	5	0.877372
Os03g0711100	Os12g0188700	1	0	5	5	0.877341
Os06g0108900	Os03g0775000	1	0	5	5	0.877316
Os05g0597100	Os07g0622100	1	0	2	2	0.877263
Os12g0484900	Os06g0285400	1	0	4	4	0.87724
Os03g0251350	Os02g0697500	1	0	5	5	0.877207
Os12g0605500	Os03g0659800	1	0	4	4	0.877152
Os12g0605500	Os11g0484300	1	0	4	4	0.877028
Os12g0484900	Os03g0114000	1	0	4	4	0.877024
Os06g0679400	Os04g0456100	1	0	0	0	0.877016
Os06g0348800	Os04g0692600	1	0	5	5	0.876988
Os01g0239000	Os03g0778100	1	0	5	5	0.876916
Os06g0127800	Os04g0563700	1	0	4	4	0.876883
Os03g0711100	Os12g0271700	1	0	5	5	0.876802
Os03g0251350	Os01g0882500	1	0	5	5	0.876712
Os03g0251350	Os02g0280500	1	0	5	5	0.876697
Os04g0497700	Os03g0129300	1	0	5	5	0.876615
Os06g0127800	Os08g0558400	1	0	4	4	0.876605
Os03g0251350	Os02g0731600	1	0	5	5	0.876584
Os12g0484900	Os08g0420600	1	0	4	4	0.876434
Os02g0739700	Os02g0810200	1	0	4	4	0.876431
Os06g0348800	Os03g0710600	1	0	5	5	0.876424
Os06g0108900	Os01g0912700	1	0	5	5	0.876375
Os03g0639300	Os11g0216100	1	0	5	5	0.876371
Os12g0605500	Os04g0459000	1	0	4	4	0.876292
Os10g0191900	Os02g0185500	1	0	0	0	0.876244
Os06g0348800	Os01g0501800	1	0	5	5	0.876188
Os03g0413000	Os02g0101500	1	0	5	5	0.876102
Os10g0556200	Os08g0553800	1	0	5	5	0.876056
Os03g0251350	Os01g0358300	1	0	5	5	0.875987
Os12g0605500	Os06g0104300	1	0	4	4	0.875985
Os01g0785900	Os04g0465300	1	0	4	4	0.875922
Os03g0413000	Os09g0249900	1	0	5	5	0.875838
Os04g0497700	Os08g0359000	1	0	5	5	0.87579
Os06g0108900	Os05g0291700	1	0	5	5	0.875783
Os02g0739700	Os03g0607600	1	0	4	4	0.875761
Os01g0785900	Os10g0117000	1	0	4	4	0.875714
Os02g0739700	Os12g0621700	1	0	4	4	0.875669
Os12g0484900	Os02g0830700	1	0	4	4	0.875644
Os03g0251350	Os06g0245800	1	0	5	5	0.875603
Os03g0639300	Os04g0497700	1	1	5	5	0.875602
Os04g0497700	Os12g0188700	1	0	5	5	0.875555
Os03g0711100	Os01g0913000	1	0	5	5	0.875547
Os03g0251350	Os03g0293100	1	0	5	5	0.875472
Os12g0605500	Os05g0438700	1	0	4	4	0.875467
Os07g0640000	Os03g0625900	1	0	2	2	0.875388
Os06g0108900	Os04g0644600	1	0	5	5	0.87538
Os01g0785900	Os04g0517000	1	0	4	4	0.875349
Os05g0563000	Os09g0375600	1	0	0	0	0.875264
Os03g0711100	Os06g0107700	1	0	5	5	0.875206
Os05g0286100	Os10g0105700	1	0	3	3	0.875157
Os06g0348800	Os02g0610800	1	0	5	5	0.875144
Os03g0251350	Os09g0530000	1	0	5	5	0.875119
Os06g0127800	Os03g0712100	1	0	4	4	0.875044
Os02g0739700	Os07g0406800	1	0	4	4	0.87504
Os10g0556200	Os01g0692300	1	0	5	5	0.875036
Os12g0484900	Os12g0590500	1	0	4	4	0.87501
Os04g0497700	Os03g0360600	1	0	5	5	0.874941
Os02g0635800	Os09g0363900	1	0	4	4	0.87493
Os06g0127800	Os03g0214100	1	0	4	4	0.874751
Os04g0497700	Os01g0913000	1	0	5	5	0.874747
Os05g0563000	Os10g0200700	1	0	0	0	0.874713
Os03g0251350	Os03g0311300	1	0	5	5	0.874703
Os03g0251350	Os01g0761000	1	0	5	5	0.874691
Os10g0556200	Os01g0120500	1	0	5	5	0.874618
Os04g0497700	Os10g0181600	1	0	5	5	0.874612
Os05g0286100	Os02g0131800	1	0	3	3	0.874606
Os06g0348800	Os07g0556200	1	0	5	5	0.8746
Os06g0264200	Os03g0293100	1	0	5	5	0.874569
Os04g0497700	Os07g0148900	1	0	5	5	0.874496
Os06g0127800	Os06g0187000	1	0	4	4	0.87437
Os06g0108900	Os04g0676100	1	0	5	5	0.874359
Os03g0711100	Os03g0595300	1	0	5	5	0.874319
Os03g0639300	Os11g0242400	1	0	5	5	0.8743
Os04g0497700	Os08g0526300	1	0	5	5	0.874288
Os12g0484900	Os06g0187000	1	0	4	4	0.874271
Os01g0826400	Os05g0474800	1	1	1	1	0.874234
Os03g0251350	Os05g0131100	1	0	5	5	0.874221
Os03g0711100	Os04g0639300	1	0	5	5	0.874184
Os01g0239000	Os08g0119800	1	0	5	5	0.874161
Os04g0497700	Os11g0216100	1	0	5	5	0.873975
Os03g0711100	Os01g0692300	1	0	5	5	0.87393
Os06g0571800	Os02g0731600	1	0	5	5	0.873871
Os06g0108900	Os07g0470700	1	0	5	5	0.873867
Os01g0229000	Os09g0560000	1	0	4	4	0.87386
Os12g0484900	Os04g0228100	1	0	4	4	0.873838
Os06g0348800	Os07g0656700	1	0	5	5	0.873821
Os01g0239000	Os02g0610800	1	0	5	5	0.873798
Os03g0639300	Os04g0304200	1	0	5	5	0.873778
Os02g0739700	Os12g0590500	1	0	4	4	0.873778
Os03g0413000	Os05g0419000	1	0	5	5	0.873729
Os03g0711100	Os10g0181200	1	0	5	5	0.873646
Os12g0484900	Os10g0498900	1	0	4	4	0.873628
Os06g0348800	Os04g0607000	1	0	5	5	0.873568
Os12g0605500	Os09g0560000	1	0	4	4	0.873526
Os06g0348800	Os08g0114100	1	0	5	5	0.873511
Os02g0606200	Os05g0161200	1	0	5	5	0.873459
Os03g0711100	Os02g0567100	1	0	5	5	0.873416
Os03g0251350	Os08g0163400	1	0	5	5	0.873378
Os05g0140100	Os05g0556400	1	0	0	0	0.873365
Os06g0108900	Os07g0662800	1	0	5	5	0.873323
Os10g0390800	Os04g0590200	1	0	3	3	0.873321
Os06g0127800	Os03g0302900	1	0	4	4	0.873307
Os12g0484900	Os06g0134700	1	0	4	4	0.873227
Os10g0556200	Os08g0114100	1	0	5	5	0.873217
Os02g0739700	Os03g0165400	1	0	4	4	0.873171
Os12g0605500	Os08g0129600	1	0	4	4	0.87315
Os10g0390800	Os12g0639200	1	0	3	3	0.873127
Os10g0556200	Os11g0621400	1	0	5	5	0.873122
Os12g0605500	Os04g0563700	1	0	4	4	0.87301
Os06g0646600	Os08g0292900	1	1	5	5	0.872958
Os03g0639300	Os07g0100300	1	0	5	5	0.872953
Os04g0497700	Os02g0638300	1	0	5	5	0.872936
Os03g0251350	Os05g0232200	1	0	5	5	0.872878
Os01g0785900	Os04g0530100	1	0	4	4	0.872848
Os03g0251350	Os07g0662800	1	0	5	5	0.872794
Os03g0413000	Os12g0420400	1	0	5	5	0.872786
Os12g0605500	Os02g0193600	1	0	4	4	0.872782
Os03g0711100	Os03g0117100	1	0	5	5	0.872728
Os06g0264200	Os01g0966200	1	0	5	5	0.872656
Os01g0756200	Os10g0160100	1	0	4	4	0.87265
Os02g0739700	Os01g0514600	1	0	4	4	0.87264
Os06g0108900	Os01g0896500	1	0	5	5	0.87264
Os06g0679400	Os05g0545200	1	0	0	0	0.872638
Os05g0286100	Os05g0135000	1	0	3	3	0.872588
Os12g0484900	Os04g0563700	1	0	4	4	0.87254
Os06g0348800	Os03g0278900	1	0	5	5	0.872536
Os03g0251350	Os01g0585300	1	0	5	5	0.872535
Os04g0497700	Os02g0729400	1	0	5	5	0.872489
Os06g0265400	Os03g0733600	1	0	4	4	0.872431
Os04g0497700	Os03g0710600	1	0	5	5	0.872378
Os04g0497700	Os03g0293100	1	0	5	5	0.872365
Os12g0484900	Os12g0605500	1	1	4	4	0.872317
Os03g0711100	Os05g0292800	1	0	5	5	0.872216
Os07g0640000	Os03g0300300	1	0	2	2	0.872167
Os03g0639300	Os04g0507100	1	0	5	5	0.872155
Os06g0348800	Os06g0694500	1	0	5	5	0.872154
Os04g0497700	Os02g0567100	1	0	5	5	0.872144
Os06g0127800	Os12g0167700	1	0	4	4	0.872008
Os02g0739700	Os03g0672400	1	0	4	4	0.871997
Os10g0556200	Os02g0705100	1	0	5	5	0.871995
Os06g0108900	Os10g0213700	1	0	5	5	0.871993
Os08g0402100	Os04g0550800	1	0	0	0	0.871984
Os10g0556200	Os06g0245800	1	0	5	5	0.871956
Os03g0251350	Os10g0530400	1	0	5	5	0.871933
Os04g0497700	Os01g0501800	1	0	5	5	0.871888
Os06g0108900	Os10g0572100	1	0	5	5	0.871887
Os03g0413000	Os07g0212200	1	0	5	5	0.871878
Os03g0711100	Os11g0216100	1	0	5	5	0.87176
Os03g0711100	Os11g0242800	1	0	5	5	0.871669
Os03g0802900	Os12g0581800	1	0	4	4	0.871656
Os02g0739700	Os03g0335500	1	0	4	4	0.871655
Os03g0639300	Os04g0565400	1	0	5	5	0.871643
Os06g0348800	Os02g0234500	1	0	5	5	0.871642
Os05g0597100	Os01g0938900	1	0	2	2	0.871588
Os03g0413000	Os03g0360600	1	0	5	5	0.87156
Os03g0711100	Os04g0514400	1	0	5	5	0.871536
Os06g0108900	Os04g0657500	1	0	5	5	0.871505
Os03g0413000	Os03g0169100	1	0	5	5	0.871485
Os06g0348800	Os07g0558500	1	0	5	5	0.87138
Os06g0127800	Os11g0107700	1	0	4	4	0.871377
Os06g0127800	Os08g0101100	1	0	4	4	0.871357
Os02g0635800	Os03g0320800	1	0	4	4	0.871293
Os06g0127800	Os04g0177300	1	0	4	4	0.871273
Os01g0785900	Os03g0791700	1	0	4	4	0.87127
Os03g0251350	Os05g0560000	1	0	5	5	0.871097
Os06g0108900	Os04g0565400	1	0	5	5	0.871064
Os03g0251350	Os07g0243150	1	0	5	5	0.871045
Os03g0251350	Os10g0394100	1	0	5	5	0.871022
Os07g0640000	Os03g0668900	1	0	2	2	0.871021
Os06g0127800	Os10g0104900	1	0	4	4	0.870949
Os02g0739700	Os11g0128400	1	0	4	4	0.870866
Os02g0635800	Os08g0562500	1	0	4	4	0.870822
Os06g0571800	Os05g0348100	1	0	5	5	0.870797
Os01g0545100	Os02g0614600	1	0	0	0	0.870781
Os02g0739700	Os12g0167700	1	0	4	4	0.870745
Os03g0639300	Os02g0197200	1	0	5	5	0.870733
Os03g0170600	Os11g0150400	1	0	4	4	0.870711
Os06g0127800	Os05g0512000	1	0	4	4	0.870576
Os12g0484900	Os03g0607600	1	0	4	4	0.870544
Os04g0497700	Os03g0169100	1	0	5	5	0.870498
Os03g0251350	Os07g0470700	1	0	5	5	0.870478
Os03g0711100	Os06g0146300	1	0	5	5	0.870471
Os06g0108900	Os10g0492300	1	0	5	5	0.870408
Os03g0802900	Os02g0193600	1	0	4	4	0.870348
Os03g0251350	Os02g0610800	1	0	5	5	0.870328
Os03g0639300	Os08g0242800	1	0	5	5	0.870181
Os05g0286100	Os02g0448000	1	0	3	3	0.870166
Os02g0739700	Os01g0821900	1	0	4	4	0.870153
Os07g0640000	Os05g0519500	1	0	2	2	0.870105
Os06g0348800	Os10g0100300	1	0	5	5	0.870063
Os02g0677300	Os09g0522000	1	1	1	1	0.870003
Os02g0635800	Os03g0683800	1	0	4	4	0.86997
Os03g0251350	Os08g0126700	1	0	5	5	0.86995
Os10g0390800	Os03g0107300	1	0	3	3	0.869939
Os12g0605500	Os02g0809900	1	0	4	4	0.869921
Os10g0556200	Os02g0593500	1	0	5	5	0.869904
Os01g0285300	Os03g0113000	1	0	0	0	0.869891
Os03g0711100	Os06g0245800	1	0	5	5	0.869838
Os03g0251350	Os05g0490900	1	0	5	5	0.869821
Os12g0605500	Os10g0577400	1	0	4	4	0.869797
Os06g0127800	Os02g0258200	1	0	4	4	0.869749
Os06g0108900	Os03g0169100	1	0	5	5	0.869739
Os02g0662700	Os02g0663100	1	1	0	0	0.869696
Os08g0433400	Os08g0401500	1	0	4	0	0.869691
Os03g0711100	Os05g0508900	1	0	5	5	0.869662
Os04g0597300	Os04g0684300	1	0	3	3	0.869659
Os01g0239000	Os03g0343900	1	0	5	5	0.869657
Os03g0639300	Os02g0103800	1	0	5	5	0.869644
Os02g0635800	Os03g0239000	1	0	4	4	0.869569
Os06g0108900	Os07g0171100	1	0	5	5	0.869526
Os03g0711100	Os03g0267300	1	0	5	5	0.869418
Os03g0639300	Os02g0705100	1	0	5	5	0.869394
Os06g0348800	Os11g0242800	1	0	5	5	0.86939
Os04g0497700	Os11g0171300	1	0	5	5	0.869389
Os02g0739700	Os01g0259400	1	0	4	4	0.869364
Os03g0251350	Os01g0912700	1	0	5	5	0.869345
Os03g0639300	Os06g0245800	1	0	5	5	0.869313
Os03g0711100	Os04g0457000	1	0	5	5	0.869284
Os03g0251350	Os03g0206700	1	0	5	5	0.869272
Os03g0711100	Os08g0167500	1	0	5	5	0.869257
Os03g0639300	Os08g0114100	1	0	5	5	0.869251
Os06g0127800	Os09g0547200	1	0	4	4	0.86922
Os06g0108900	Os12g0189700	1	0	5	5	0.86911
Os03g0711100	Os03g0343900	1	0	5	5	0.869077
Os12g0125000	Os05g0190500	1	0	0	0	0.869015
Os06g0108900	Os06g0245800	1	0	5	5	0.86899
Os03g0802900	Os08g0506400	1	0	4	4	0.868968
Os03g0251350	Os06g0663800	1	0	5	5	0.868968
Os05g0574900	Os10g0138300	1	0	0	0	0.86895
Os12g0605500	Os05g0389600	1	0	4	4	0.868907
Os06g0108900	Os03g0311300	1	0	5	5	0.868836
Os04g0497700	Os05g0291700	1	0	5	5	0.868808
Os06g0348800	Os04g0602100	1	0	5	5	0.86874
Os03g0639300	Os01g0912700	1	0	5	5	0.868718
Os06g0127800	Os12g0560700	1	0	4	4	0.868712
Os01g0239000	Os06g0264800	1	0	5	5	0.868702
Os03g0711100	Os01g0959900	1	0	5	5	0.868695
Os07g0640000	Os02g0706500	1	0	2	2	0.868628
Os04g0497700	Os09g0553900	1	0	5	5	0.868509
Os03g0711100	Os08g0163400	1	0	5	5	0.868439
Os12g0605500	Os06g0308300	1	0	4	4	0.868426
Os03g0782500	Os07g0470700	1	0	5	5	0.868405
Os06g0108900	Os11g0242400	1	0	5	5	0.868403
Os12g0605500	Os03g0672400	1	0	4	4	0.86839
Os03g0251350	Os04g0452100	1	0	5	5	0.868388
Os06g0348800	Os12g0189400	1	0	5	5	0.868383
Os12g0605500	Os02g0699500	1	0	4	4	0.868278
Os12g0605500	Os03g0770900	1	0	4	4	0.868219
Os03g0413000	Os01g0912700	1	0	5	5	0.868191
Os06g0127800	Os06g0683900	1	0	4	4	0.86814
Os12g0605500	Os02g0831400	1	0	4	4	0.868108
Os03g0251350	Os12g0274700	1	0	5	5	0.868047
Os02g0739700	Os04g0459000	1	0	4	4	0.86804
Os08g0402100	Os04g0413100	1	0	0	0	0.867951
Os05g0597100	Os05g0147400	1	0	2	2	0.867923
Os03g0711100	Os03g0778100	1	0	5	5	0.867915
Os06g0108900	Os09g0553900	1	0	5	5	0.867908
Os04g0497700	Os10g0530400	1	0	5	5	0.867862
Os03g0711100	Os01g0938100	1	0	5	5	0.867849
Os04g0497700	Os06g0245800	1	0	5	5	0.867804
Os12g0605500	Os05g0476200	1	0	4	4	0.867794
Os03g0711100	Os10g0496900	1	0	5	5	0.867773
Os03g0711100	Os01g0805200	1	0	5	5	0.867742
Os12g0484900	Os05g0438700	1	0	4	4	0.867732
Os03g0802900	Os04g0620200	1	0	4	4	0.867718
Os04g0493000	Os08g0163400	1	0	5	5	0.86769
Os04g0597300	Os05g0286100	1	1	3	3	0.867662
Os10g0556200	Os11g0707000	1	0	5	5	0.867648
Os06g0348800	Os12g0188700	1	0	5	5	0.867598
Os12g0484900	Os01g0125600	1	0	4	4	0.867556
Os01g0756200	Os12g0554800	1	0	4	4	0.867548
Os03g0711100	Os08g0422000	1	0	5	5	0.867526
Os06g0108900	Os02g0593500	1	0	5	5	0.86751
Os06g0348800	Os01g0938100	1	0	5	5	0.8675
Os03g0711100	Os05g0401100	1	0	5	5	0.867456
Os02g0739700	Os12g0124700	1	0	4	4	0.867403
Os11g0658700	Os08g0481200	1	0	0	0	0.8674
Os12g0605500	Os03g0339700	1	0	4	4	0.8674
Os05g0597100	Os03g0598800	1	0	2	2	0.867397
Os10g0556200	Os04g0525000	1	0	5	5	0.867339
Os03g0639300	Os11g0707000	1	0	5	5	0.867286
Os07g0586900	Os10g0147400	1	0	4	4	0.867278
Os03g0251350	Os01g0581300	1	0	5	5	0.867247
Os04g0497700	Os01g0938100	1	0	5	5	0.867136
Os12g0605500	Os09g0556800	1	0	4	4	0.867089
Os10g0556200	Os10g0530400	1	0	5	5	0.867014
Os02g0739700	Os04g0511700	1	0	4	4	0.867001
Os03g0251350	Os01g0919700	1	0	5	5	0.866992
Os04g0497700	Os08g0242700	1	0	5	5	0.866962
Os03g0251350	Os06g0320500	1	0	5	5	0.866958
Os02g0635800	Os01g0201600	1	0	4	4	0.866949
Os06g0348800	Os07g0470700	1	0	5	5	0.866923
Os10g0556200	Os06g0646000	1	0	5	5	0.866875
Os06g0127800	Os12g0263100	1	0	4	4	0.866804
Os06g0348800	Os09g0553900	1	0	5	5	0.866759
Os06g0348800	Os01g0581300	1	0	5	5	0.866744
Os12g0484900	Os03g0174200	1	0	4	4	0.866737
Os05g0597100	Os03g0300300	1	0	2	2	0.866728
Os12g0605500	Os05g0493500	1	0	4	4	0.866718
Os03g0413000	Os10g0181200	1	0	5	5	0.866713
Os02g0739700	Os03g0339700	1	0	4	4	0.866652
Os06g0127800	Os03g0339700	1	0	4	4	0.866641
Os04g0497700	Os02g0593500	1	0	5	5	0.866522
Os06g0348800	Os04g0234600	1	0	5	5	0.866518
Os12g0605500	Os01g0125600	1	0	4	4	0.866513
Os06g0348800	Os04g0525000	1	0	5	5	0.866507
Os03g0251350	Os02g0729400	1	0	5	5	0.866447
Os05g0140100	Os09g0248100	1	0	0	0	0.866431
Os03g0251350	Os01g0930800	1	0	5	5	0.8664
Os07g0640000	Os07g0636000	1	0	2	2	0.866389
Os03g0802900	Os05g0207700	1	0	4	4	0.866323
Os03g0170600	Os05g0406800	1	0	4	4	0.866302
Os11g0558200	Os02g0255700	1	0	5	5	0.866297
Os02g0288200	Os03g0349000	1	0	2	2	0.866286
Os03g0251350	Os03g0778100	1	0	5	5	0.866214
Os03g0251350	Os07g0565600	1	0	5	5	0.866198
Os02g0739700	Os02g0700100	1	0	4	4	0.866178
Os04g0610400	Os05g0497300	1	1	1	1	0.866169
Os04g0497700	Os08g0167500	1	0	5	5	0.866089
Os05g0563000	Os01g0750300	1	0	0	0	0.86608
Os04g0497700	Os04g0507100	1	0	5	5	0.866067
Os02g0739700	Os02g0816400	1	0	4	4	0.866044
Os04g0497700	Os02g0731600	1	0	5	5	0.866014
Os05g0597100	Os01g0143300	1	0	2	2	0.866004
Os04g0493000	Os01g0913000	1	0	5	5	0.866002
Os06g0108900	Os11g0127800	1	0	5	5	0.865982
Os03g0251350	Os04g0591000	1	0	5	5	0.865949
Os03g0639300	Os03g0704100	1	0	5	5	0.865946
Os12g0605500	Os09g0497700	1	0	4	4	0.865924
Os03g0251350	Os02g0643500	1	0	5	5	0.865901
Os05g0597100	Os03g0200500	1	0	2	2	0.865834
Os03g0413000	Os06g0185900	1	0	5	5	0.865803
Os07g0640000	Os08g0192900	1	0	2	2	0.865764
Os06g0108900	Os12g0420200	1	0	5	5	0.865753
Os12g0484900	Os05g0450600	1	0	4	4	0.865726
Os06g0348800	Os10g0492300	1	0	5	5	0.86566
Os03g0711100	Os07g0656700	1	0	5	5	0.865544
Os06g0264200	Os05g0490900	1	0	5	5	0.865526
Os12g0484900	Os07g0205500	1	0	4	4	0.865525
Os03g0639300	Os03g0731900	1	0	5	5	0.865491
Os01g0285300	Os06g0163300	1	0	0	0	0.865491
Os12g0484900	Os05g0235800	1	0	4	4	0.865488
Os02g0739700	Os02g0809900	1	0	4	4	0.865417
Os07g0640000	Os03g0831100	1	0	2	2	0.865395
Os03g0711100	Os05g0490900	1	0	5	5	0.865386
Os06g0108900	Os01g0692300	1	0	5	5	0.865369
Os07g0640000	Os06g0142800	1	0	2	2	0.865368
Os02g0220400	Os03g0781400	1	0	5	5	0.865203
Os12g0484900	Os05g0122600	1	0	4	4	0.865184
Os03g0639300	Os01g0279100	1	0	5	5	0.865165
Os05g0563000	Os07g0204400	1	0	0	0	0.865142
Os02g0739700	Os06g0683900	1	0	4	4	0.865083
Os04g0597300	Os04g0590200	1	0	3	3	0.865055
Os03g0711100	Os12g0274700	1	0	5	5	0.865043
Os12g0605500	Os07g0659800	1	0	4	4	0.865004
Os03g0802900	Os04g0563700	1	0	4	4	0.864977
Os04g0497700	Os04g0534600	1	0	5	5	0.864969
Os04g0493000	Os08g0114100	1	0	5	5	0.86493
Os06g0348800	Os02g0117100	1	0	5	5	0.864925
Os03g0639300	Os03g0169100	1	0	5	5	0.864803
Os03g0639300	Os10g0539700	1	0	5	5	0.864764
Os06g0348800	Os04g0414700	1	0	5	5	0.864755
Os06g0127800	Os03g0221500	1	0	4	4	0.864734
Os12g0484900	Os01g0191800	1	0	4	4	0.864699
Os05g0597100	Os10g0465800	1	0	2	2	0.864598
Os06g0127800	Os12g0484900	1	1	4	4	0.864577
Os05g0563000	Os09g0248100	1	0	0	0	0.864538
Os06g0348800	Os08g0422000	1	0	5	5	0.864518
Os02g0739700	Os01g0170500	1	0	4	4	0.864513
Os12g0484900	Os03g0577100	1	0	4	4	0.864491
Os03g0251350	Os06g0348800	1	1	5	5	0.864402
Os06g0348800	Os09g0279400	1	0	5	5	0.86438
Os06g0348800	Os06g0146300	1	0	5	5	0.864317
Os10g0556200	Os08g0242800	1	0	5	5	0.864283
Os06g0108900	Os07g0656700	1	0	5	5	0.864256
Os03g0251350	Os04g0422000	1	0	5	5	0.864248
Os01g0785900	Os07g0145400	1	0	4	4	0.864225
Os03g0639300	Os01g0692300	1	0	5	5	0.864176
Os05g0140100	Os05g0123200	1	0	0	0	0.864145
Os04g0497700	Os11g0621400	1	0	5	5	0.864116
Os01g0756200	Os03g0286500	1	0	4	4	0.864045
Os06g0348800	Os08g0104600	1	0	5	5	0.864032
Os03g0802900	Os02g0149700	1	0	4	4	0.86401
Os01g0871200	Os03g0784500	1	0	5	5	0.863999
Os05g0597100	Os02g0814700	1	0	2	2	0.863983
Os06g0108900	Os12g0292900	1	0	5	5	0.863955
Os02g0739700	Os12g0484900	1	1	4	4	0.863947
Os06g0108900	Os03g0744700	1	0	5	5	0.86386
Os03g0711100	Os03g0333400	1	0	5	5	0.863839
Os03g0413000	Os03g0565200	1	0	5	5	0.863819
Os01g0826400	Os01g0864500	1	0	1	1	0.863817
Os12g0484900	Os04g0642000	1	0	4	4	0.863791
Os12g0484900	Os04g0620200	1	0	4	4	0.863781
Os01g0239000	Os03g0293100	1	0	5	5	0.863763
Os03g0711100	Os02g0643500	1	0	5	5	0.863624
Os12g0484900	Os03g0733600	1	0	4	4	0.863598
Os10g0556200	Os05g0406000	1	0	5	5	0.863544
Os06g0646600	Os04g0452100	1	0	5	5	0.863534
Os03g0711100	Os02g0834700	1	0	5	5	0.863515
Os06g0127800	Os12g0621700	1	0	4	4	0.863505
Os12g0605500	Os08g0420600	1	0	4	4	0.863441
Os02g0739700	Os03g0221500	1	0	4	4	0.863409
Os03g0711100	Os04g0658300	1	0	5	5	0.863399
Os05g0140100	Os05g0386800	1	0	0	0	0.863393
Os12g0605500	Os03g0162200	1	0	4	4	0.863345
Os01g0785900	Os03g0807700	1	0	4	4	0.863231
Os01g0785900	Os03g0320800	1	0	4	4	0.863226
Os03g0251350	Os07g0100300	1	0	5	5	0.863225
Os03g0639300	Os12g0169600	1	0	5	5	0.863161
Os03g0802900	Os12g0533400	1	0	4	4	0.863071
Os02g0739700	Os04g0512400	1	0	4	4	0.863044
Os04g0497700	Os02g0750100	1	0	5	5	0.863019
Os06g0127800	Os02g0699500	1	0	4	4	0.862998
Os03g0802900	Os04g0486500	1	0	4	4	0.862996
Os01g0239000	Os08g0200300	1	0	5	5	0.86298
Os04g0493000	Os03g0308800	1	0	5	5	0.862967
Os03g0413000	Os01g0882500	1	0	5	5	0.862958
Os01g0785900	Os10g0416200	1	0	4	4	0.862848
Os06g0108900	Os03g0844900	1	0	5	5	0.862818
Os02g0220400	Os08g0541400	1	0	5	5	0.862773
Os12g0484900	Os01g0769200	1	0	4	4	0.862764
Os10g0556200	Os08g0162600	1	0	5	5	0.862651
Os12g0605500	Os01g0756600	1	0	4	4	0.862579
Os06g0108900	Os02g0110200	1	0	5	5	0.862529
Os01g0239000	Os07g0243150	1	0	5	5	0.862518
Os01g0785900	Os05g0518200	1	0	4	4	0.862485
Os03g0251350	Os03g0333400	1	0	5	5	0.862408
Os03g0639300	Os03g0198300	1	0	5	5	0.862385
Os01g0545100	Os05g0189300	1	0	0	0	0.862372
Os03g0711100	Os06g0101600	1	0	5	5	0.862342
Os06g0108900	Os02g0103800	1	0	5	5	0.862338
Os12g0605500	Os01g0925300	1	0	4	4	0.862335
Os02g0678800	Os02g0809300	1	0	4	4	0.862258
Os06g0127800	Os04g0486500	1	0	4	4	0.862256
Os05g0597100	Os04g0473400	1	0	2	2	0.862228
Os10g0390800	Os08g0563200	1	0	3	3	0.862212
Os05g0129800	Os07g0470700	1	0	5	5	0.862192
Os12g0605500	Os03g0149200	1	0	4	4	0.862182
Os02g0739700	Os01g0738300	1	0	4	4	0.862157
Os03g0711100	Os10g0492300	1	0	5	5	0.862143
Os04g0497700	Os05g0292800	1	0	5	5	0.86211
Os05g0563000	Os03g0113000	1	0	0	0	0.862066
Os03g0711100	Os07g0469100	1	0	5	5	0.862061
Os03g0639300	Os03g0773800	1	0	5	5	0.862051
Os06g0348800	Os09g0296800	1	0	5	5	0.862011
Os04g0497700	Os07g0100300	1	0	5	5	0.86201
Os03g0711100	Os12g0498500	1	0	5	5	0.861936
Os03g0639300	Os06g0348800	1	1	5	5	0.861892
Os12g0605500	Os02g0810200	1	0	4	4	0.861891
Os03g0711100	Os12g0292400	1	0	5	5	0.861886
Os02g0739700	Os05g0119700	1	0	4	4	0.861839
Os10g0556200	Os03g0210700	1	0	5	5	0.861813
Os03g0413000	Os08g0526300	1	0	5	5	0.861811
Os06g0108900	Os01g0120500	1	0	5	5	0.86181
Os03g0251350	Os02g0581100	1	0	5	5	0.861802
Os10g0556200	Os02g0103800	1	0	5	5	0.861801
Os07g0182000	Os10g0191900	1	1	0	0	0.861795
Os03g0251350	Os08g0512500	1	0	5	5	0.861747
Os04g0497700	Os12g0291400	1	0	5	5	0.861727
Os12g0605500	Os04g0486500	1	0	4	4	0.861721
Os03g0711100	Os07g0243150	1	0	5	5	0.861718
Os08g0562300	Os05g0596500	1	0	3	3	0.861682
Os04g0497700	Os02g0101500	1	0	5	5	0.861646
Os04g0497700	Os08g0512500	1	0	5	5	0.861623
Os06g0348800	Os08g0560900	1	0	5	5	0.861594
Os03g0251350	Os04g0304200	1	0	5	5	0.861571
Os03g0802900	Os08g0558400	1	0	4	4	0.861554
Os06g0108900	Os03g0267300	1	0	5	5	0.861509
Os03g0711100	Os12g0291400	1	0	5	5	0.861505
Os03g0413000	Os04g0459900	1	0	5	5	0.861458
Os03g0711100	Os07g0470700	1	0	5	5	0.861439
Os03g0802900	Os04g0631200	1	0	4	4	0.861432
Os03g0251350	Os02g0117100	1	0	5	5	0.861351
Os03g0802900	Os02g0158100	1	0	4	4	0.861329
Os06g0108900	Os08g0379400	1	0	5	5	0.861306
Os03g0639300	Os03g0744700	1	0	5	5	0.861249
Os03g0639300	Os07g0470700	1	0	5	5	0.861159
Os02g0739700	Os11g0484300	1	0	4	4	0.861143
Os10g0556200	Os01g0913000	1	0	5	5	0.861067
Os01g0785900	Os09g0363900	1	0	4	4	0.861058
Os06g0348800	Os10g0181200	1	0	5	5	0.86105
Os03g0251350	Os09g0481200	1	0	5	5	0.861008
Os03g0251350	Os04g0684500	1	0	5	5	0.860992
Os08g0402100	Os05g0545200	1	0	0	0	0.860991
Os03g0711100	Os12g0291100	1	0	5	5	0.860933
Os02g0635800	Os04g0396800	1	0	4	4	0.860893
Os03g0711100	Os05g0232200	1	0	5	5	0.860886
Os04g0105000	Os09g0471900	1	0	2	2	0.860774
Os03g0711100	Os04g0304200	1	0	5	5	0.860767
Os04g0497700	Os12g0124000	1	0	5	5	0.860742
Os12g0605500	Os06g0726800	1	0	4	4	0.860735
Os03g0782500	Os02g0575500	1	0	5	5	0.860711
Os04g0497700	Os03g0595300	1	0	5	5	0.860699
Os06g0127800	Os02g0699700	1	0	4	4	0.860685
Os05g0286100	Os05g0596500	1	0	3	3	0.86067
Os03g0639300	Os02g0593500	1	0	5	5	0.860659
Os03g0711100	Os06g0152800	1	0	5	5	0.860609
Os03g0251350	Os08g0332700	1	0	5	5	0.86058
Os05g0563000	Os06g0218600	1	0	0	0	0.860543
Os09g0531600	Os09g0459200	1	0	4	4	0.860412
Os02g0739700	Os08g0506400	1	0	4	4	0.860401
Os12g0484900	Os01g0957100	1	0	4	4	0.860359
Os03g0251350	Os03g0595300	1	0	5	5	0.860333
Os05g0140100	Os03g0223000	1	0	0	4	0.860271
Os03g0251350	Os02g0575500	1	0	5	5	0.860266
Os06g0348800	Os05g0105800	1	0	5	5	0.860239
Os03g0802900	Os02g0830700	1	0	4	4	0.860212
Os10g0390800	Os12g0567800	1	0	3	3	0.86021
Os06g0348800	Os07g0141400	1	0	5	5	0.860173
Os10g0556200	Os03g0169100	1	0	5	5	0.860145
Os12g0605500	Os08g0506400	1	0	4	4	0.860115
Os02g0739700	Os06g0196600	1	0	4	4	0.860103
Os06g0264200	Os05g0401100	1	0	5	5	0.860059
Os03g0639300	Os05g0232200	1	0	5	5	0.860036
Os04g0497700	Os08g0562100	1	0	5	5	0.859974
Os06g0348800	Os02g0101500	1	0	5	5	0.859949
Os06g0108900	Os08g0242800	1	0	5	5	0.859944
Os03g0639300	Os12g0271700	1	0	5	5	0.859913
Os03g0711100	Os02g0117100	1	0	5	5	0.859912
Os03g0711100	Os07g0435300	1	0	5	5	0.859907
Os06g0348800	Os01g0912700	1	0	5	5	0.85984
Os06g0108900	Os02g0129900	1	0	5	5	0.859787
Os12g0484900	Os10g0394200	1	0	4	4	0.859772
Os03g0639300	Os04g0490800	1	0	5	5	0.859721
Os11g0523700	Os03g0791700	1	0	4	4	0.859657
Os12g0484900	Os08g0421800	1	0	4	4	0.859647
Os03g0711100	Os07g0558500	1	0	5	5	0.859616
Os06g0348800	Os08g0526300	1	0	5	5	0.859592
Os12g0484900	Os05g0459400	1	0	4	4	0.859514
Os03g0639300	Os04g0525000	1	0	5	5	0.859473
Os04g0497700	Os10g0567400	1	0	5	5	0.859421
Os01g0785900	Os01g0821900	1	0	4	4	0.85942
Os12g0484900	Os11g0657000	1	0	4	4	0.859404
Os06g0108900	Os07g0160400	1	0	5	5	0.859397
Os02g0739700	Os06g0104300	1	0	4	4	0.859362
Os03g0711100	Os05g0496200	1	0	5	5	0.859351
Os03g0413000	Os07g0558500	1	0	5	5	0.859343
Os01g0285300	Os09g0375600	1	0	0	0	0.859337
Os05g0129800	Os08g0242800	1	0	5	5	0.859306
Os12g0605500	Os03g0221500	1	0	4	4	0.859271
Os04g0497700	Os03g0117100	1	0	5	5	0.859262
Os03g0711100	Os06g0564500	1	0	5	5	0.859198
Os12g0484900	Os01g0195200	1	0	4	4	0.859197
Os03g0413000	Os01g0761000	1	0	5	5	0.859163
Os03g0639300	Os08g0512500	1	0	5	5	0.859159
Os06g0348800	Os02g0744900	1	0	5	5	0.859158
Os12g0605500	Os01g0769200	1	0	4	4	0.859154
Os04g0493000	Os01g0730500	1	0	5	5	0.859134
Os04g0497700	Os05g0508900	1	0	5	5	0.859085
Os02g0288200	Os03g0800800	1	0	2	2	0.859064
Os12g0484900	Os01g0170500	1	0	4	4	0.859054
Os03g0711100	Os07g0607200	1	0	5	5	0.858925
Os02g0635800	Os06g0260500	1	0	4	4	0.858903
Os03g0251350	Os01g0151200	1	0	5	5	0.85889
Os03g0782500	Os11g0216100	1	0	5	5	0.858877
Os06g0348800	Os06g0608700	1	0	5	5	0.858873
Os12g0605500	Os04g0350300	1	0	4	4	0.858838
Os12g0484900	Os03g0161100	1	0	4	4	0.858833
Os10g0556200	Os01g0896500	1	0	5	5	0.858793
Os03g0782500	Os09g0532700	1	0	5	5	0.858757
Os03g0639300	Os02g0575500	1	0	5	5	0.858753
Os06g0264200	Os03g0158300	1	0	5	5	0.858744
Os03g0639300	Os03g0857400	1	0	5	5	0.858718
Os03g0639300	Os01g0235900	1	0	5	5	0.858691
Os02g0678800	Os03g0733600	1	0	4	4	0.858679
Os10g0556200	Os02g0764500	1	0	5	5	0.858672
Os03g0251350	Os05g0401200	1	0	5	5	0.858647
Os06g0108900	Os05g0419000	1	0	5	5	0.858637
Os03g0639300	Os11g0127800	1	0	5	5	0.858611
Os10g0556200	Os03g0704100	1	0	5	5	0.858606
Os01g0545100	Os05g0190500	1	0	0	0	0.85858
Os12g0605500	Os01g0259400	1	0	4	4	0.85858
Os12g0484900	Os02g0699700	1	0	4	4	0.858546
Os06g0127800	Os02g0574600	1	0	4	4	0.858499
Os05g0140100	Os06g0163300	1	0	0	0	0.858482
Os06g0348800	Os02g0567100	1	0	5	5	0.858403
Os12g0484900	Os03g0138500	1	0	4	4	0.858395
Os06g0108900	Os02g0617600	1	0	5	5	0.85835
Os03g0251350	Os08g0382400	1	0	5	5	0.85829
Os03g0711100	Os06g0196300	1	0	5	5	0.858278
Os12g0484900	Os12g0621700	1	0	4	4	0.858258
Os12g0605500	Os07g0507200	1	0	4	4	0.858218
Os10g0556200	Os04g0607000	1	0	5	5	0.858193
Os01g0239000	Os03g0315800	1	0	5	5	0.858175
Os04g0497700	Os01g0959900	1	0	5	5	0.858161
Os02g0739700	Os03g0767600	1	0	4	4	0.858155
Os02g0678800	Os12g0638100	1	0	4	4	0.858094
Os06g0108900	Os07g0143000	1	0	5	5	0.858088
Os12g0605500	Os06g0187000	1	0	4	4	0.858027
Os03g0711100	Os10g0567400	1	0	5	5	0.858011
Os03g0802900	Os12g0273700	1	0	4	4	0.857995
Os03g0711100	Os03g0786100	1	0	5	5	0.857991
Os02g0739700	Os01g0756600	1	0	4	4	0.857984
Os03g0639300	Os04g0657300	1	0	5	5	0.85797
Os06g0264200	Os07g0158300	1	0	5	5	0.857935
Os03g0251350	Os07g0558400	1	0	5	5	0.857919
Os10g0556200	Os02g0754600	1	0	5	5	0.857896
Os06g0571800	Os07g0558500	1	0	5	5	0.857871
Os03g0251350	Os01g0805200	1	0	5	5	0.857858
Os03g0782500	Os05g0549100	1	0	5	5	0.857845
Os05g0286100	Os11g0557800	1	0	3	3	0.857841
Os03g0802900	Os08g0512600	1	0	4	4	0.857823
Os06g0127800	Os02g0158100	1	0	4	4	0.857814
Os06g0108900	Os03g0841900	1	0	5	5	0.857808
Os06g0348800	Os01g0761000	1	0	5	5	0.8578
Os03g0639300	Os08g0526300	1	0	5	5	0.857793
Os12g0484900	Os01g0765500	1	0	4	4	0.857773
Os05g0597100	Os07g0208000	1	0	2	2	0.857753
Os12g0484900	Os03g0329200	1	0	4	4	0.857695
Os04g0497700	Os01g0869800	1	0	5	5	0.857648
Os03g0251350	Os07g0409200	1	0	5	5	0.857644
Os05g0597100	Os01g0723200	1	0	2	2	0.857576
Os04g0597300	Os02g0448000	1	0	3	3	0.857544
Os06g0108900	Os12g0498500	1	0	5	5	0.85754
Os04g0493000	Os04g0644600	1	0	5	5	0.857496
Os03g0251350	Os12g0292400	1	0	5	5	0.857422
Os12g0605500	Os01g0176500	1	0	4	4	0.857409
Os10g0390800	Os07g0104500	1	0	3	3	0.857391
Os10g0556200	Os02g0698000	1	0	5	5	0.857376
Os03g0782500	Os08g0114100	1	0	5	5	0.857375
Os06g0127800	Os12g0533400	1	0	4	4	0.857343
Os06g0108900	Os02g0764500	1	0	5	5	0.857274
Os04g0493000	Os09g0296800	1	0	5	5	0.85727
Os04g0497700	Os07g0469100	1	0	5	5	0.857213
Os04g0497700	Os05g0406000	1	0	5	5	0.857197
Os10g0556200	Os07g0160400	1	0	5	5	0.857166
Os01g0285300	Os02g0614600	1	0	0	0	0.857155
Os12g0605500	Os10g0498900	1	0	4	4	0.857133
Os05g0597100	Os03g0370500	1	0	2	2	0.85712
Os08g0402100	Os04g0456100	1	0	0	0	0.857111
Os03g0639300	Os09g0249900	1	0	5	5	0.85711
Os03g0711100	Os04g0452100	1	0	5	5	0.857098
Os03g0251350	Os03g0158300	1	0	5	5	0.857005
Os03g0782500	Os10g0492300	1	0	5	5	0.856995
Os04g0497700	Os02g0610800	1	0	5	5	0.856945
Os06g0348800	Os07g0160400	1	0	5	5	0.856884
Os06g0108900	Os12g0169600	1	0	5	5	0.856866
Os01g0785900	Os01g0739700	1	0	4	4	0.856862
Os12g0605500	Os05g0122600	1	0	4	4	0.856793
Os06g0348800	Os04g0304200	1	0	5	5	0.856788
Os03g0639300	Os06g0185900	1	0	5	5	0.856736
Os03g0782500	Os01g0279100	1	0	5	5	0.856723
Os04g0497700	Os06g0348800	1	1	5	5	0.85671
Os05g0597100	Os01g0815800	1	0	2	2	0.856695
Os03g0711100	Os12g0575000	1	0	5	5	0.85669
Os06g0348800	Os12g0292900	1	0	5	5	0.856669
Os06g0108900	Os09g0532700	1	0	5	5	0.856643
Os03g0711100	Os04g0534600	1	0	5	5	0.856623
Os05g0129800	Os04g0639300	1	0	5	5	0.856614
Os12g0605500	Os03g0329200	1	0	4	4	0.856603
Os06g0348800	Os05g0292800	1	0	5	5	0.856564
Os03g0639300	Os08g0359000	1	0	5	5	0.856556
Os06g0127800	Os07g0145400	1	0	4	4	0.856499
Os06g0348800	Os07g0630800	1	0	5	5	0.856433
Os06g0348800	Os07g0100300	1	0	5	5	0.856402
Os12g0484900	Os01g0259400	1	0	4	4	0.856386
Os03g0251350	Os03g0785200	1	0	5	5	0.856379
Os03g0711100	Os01g0279100	1	0	5	5	0.856344
Os11g0558200	Os02g0731600	1	0	5	5	0.856327
Os03g0413000	Os08g0379400	1	0	5	5	0.856324
Os03g0413000	Os01g0896500	1	0	5	5	0.8563
Os03g0729500	Os04g0166600	1	0	4	4	0.856286
Os12g0484900	Os03g0165400	1	0	4	4	0.856277
Os12g0605500	Os03g0114000	1	0	4	4	0.856235
Os03g0413000	Os01g0511600	1	0	5	5	0.856223
Os03g0251350	Os08g0553800	1	0	5	5	0.856144
Os03g0729500	Os11g0147500	1	0	4	4	0.856134
Os03g0413000	Os11g0150100	1	0	5	5	0.856134
Os10g0556200	Os10g0394100	1	0	5	5	0.856131
Os03g0251350	Os08g0200300	1	0	5	5	0.856124
Os05g0286100	Os06g0192400	1	0	3	3	0.856117
Os06g0108900	Os12g0438400	1	0	5	5	0.856106
Os04g0497700	Os01g0719700	1	0	5	5	0.856072
Os03g0251350	Os12g0541500	1	0	5	5	0.856028
Os03g0251350	Os04g0379700	1	0	5	5	0.856001
Os06g0127800	Os01g0821900	1	0	4	4	0.855989
Os05g0597100	Os06g0142800	1	0	2	2	0.855983
Os01g0785900	Os03g0733600	1	0	4	4	0.855916
Os06g0348800	Os04g0452100	1	0	5	5	0.855881
Os04g0497700	Os09g0249900	1	0	5	5	0.855877
Os12g0484900	Os03g0128300	1	0	4	4	0.855849
Os03g0251350	Os11g0242800	1	0	5	5	0.85583
Os12g0484900	Os02g0574600	1	0	4	4	0.855816
Os06g0571800	Os03g0333400	1	0	5	5	0.855813
Os02g0635800	Os01g0814100	1	0	4	4	0.855789
Os10g0556200	Os12g0420200	1	0	5	5	0.85577
Os07g0640000	Os07g0603200	1	0	2	2	0.855766
Os12g0484900	Os02g0829100	1	0	4	4	0.855749
Os02g0220400	Os11g0558200	1	1	5	5	0.855736
Os06g0127800	Os08g0512600	1	0	4	4	0.855734
Os03g0802900	Os03g0587200	1	0	4	4	0.85565
Os05g0597100	Os06g0645400	1	0	2	2	0.855614
Os12g0484900	Os07g0659800	1	0	4	4	0.855609
Os06g0127800	Os07g0659800	1	0	4	4	0.855586
Os06g0348800	Os07g0558400	1	0	5	5	0.855553
Os02g0739700	Os12g0120000	1	0	4	4	0.855553
Os06g0348800	Os03g0308800	1	0	5	5	0.855497
Os06g0108900	Os08g0566600	1	0	5	5	0.855452
Os02g0739700	Os12g0605500	1	1	4	4	0.855445
Os03g0251350	Os03g0735000	1	0	5	5	0.855415
Os04g0497700	Os12g0498500	1	0	5	5	0.85537
Os03g0729500	Os09g0298500	1	0	4	4	0.855325
Os01g0545100	Os03g0339300	1	0	0	0	0.855323
Os12g0605500	Os02g0829100	1	0	4	4	0.855298
Os04g0493000	Os02g0705100	1	0	5	5	0.855272
Os02g0731700	Os07g0105600	1	0	5	5	0.855226
Os01g0285300	Os12g0152100	1	0	0	0	0.855225
Os06g0348800	Os04g0658300	1	0	5	5	0.855217
Os03g0251350	Os12g0420200	1	0	5	5	0.855215
Os06g0108900	Os10g0394100	1	0	5	5	0.855198
Os02g0739700	Os05g0358200	1	0	4	4	0.855168
Os04g0497700	Os05g0401100	1	0	5	5	0.855137
Os06g0127800	Os08g0490900	1	0	4	4	0.855083
Os06g0646600	Os02g0707100	1	0	5	5	0.855028
Os03g0711100	Os01g0358300	1	0	5	5	0.855026
Os06g0108900	Os11g0208900	1	0	5	5	0.854965
Os03g0802900	Os04g0504200	1	0	4	4	0.854951
Os04g0497700	Os06g0146300	1	0	5	5	0.854852
Os03g0711100	Os07g0562700	1	0	5	5	0.854842
Os12g0484900	Os02g0116800	1	0	4	4	0.854826
Os06g0348800	Os08g0553800	1	0	5	5	0.85478
Os03g0251350	Os05g0549100	1	0	5	5	0.854777
Os01g0285300	Os04g0554200	1	0	0	0	0.854753
Os03g0251350	Os04g0644600	1	0	5	5	0.854744
Os10g0575600	Os03g0709100	1	0	4	4	0.854728
Os03g0711100	Os02g0255700	1	0	5	5	0.854722
Os01g0785900	Os02g0678800	1	1	4	4	0.85462
Os03g0639300	Os02g0697500	1	0	5	5	0.854583
Os06g0348800	Os01g0692300	1	0	5	5	0.854561
Os03g0639300	Os12g0420200	1	0	5	5	0.854531
Os02g0739700	Os04g0517000	1	0	4	4	0.854505
Os06g0108900	Os10g0530500	1	0	5	5	0.854497
Os12g0605500	Os10g0422200	1	0	4	4	0.854486
Os04g0497700	Os10g0213700	1	0	5	5	0.854397
Os03g0711100	Os08g0553800	1	0	5	5	0.854344
Os01g0785900	Os02g0816400	1	0	4	4	0.854222
Os03g0711100	Os01g0719700	1	0	5	5	0.854175
Os02g0739700	Os01g0757400	1	0	4	4	0.854157
Os03g0711100	Os08g0379400	1	0	5	5	0.854129
Os03g0251350	Os06g0185900	1	0	5	5	0.854123
Os06g0108900	Os06g0646000	1	0	5	5	0.854116
Os03g0251350	Os07g0544800	1	0	5	5	0.854077
Os03g0413000	Os07g0556200	1	0	5	5	0.854069
Os03g0639300	Os10g0556200	1	1	5	5	0.854065
Os03g0251350	Os05g0502500	1	0	5	5	0.854055
Os02g0739700	Os05g0543100	1	0	4	4	0.854017
Os03g0251350	Os04g0538100	1	0	5	5	0.854001
Os12g0605500	Os05g0459400	1	0	4	4	0.854
Os12g0484900	Os11g0107700	1	0	4	4	0.853997
Os03g0711100	Os01g0761000	1	0	5	5	0.853994
Os02g0739700	Os07g0681700	1	0	4	4	0.853965
Os03g0711100	Os03g0736600	1	0	5	5	0.853962
Os04g0493000	Os03g0360600	1	0	5	5	0.85394
Os06g0348800	Os10g0496900	1	0	5	5	0.853937
Os05g0140100	Os07g0424400	1	0	0	0	0.853929
Os12g0605500	Os01g0931200	1	0	4	4	0.85392
Os02g0739700	Os06g0163400	1	0	4	4	0.853869
Os04g0497700	Os12g0189400	1	0	5	5	0.853786
Os12g0605500	Os05g0512000	1	0	4	4	0.853738
Os01g0239000	Os12g0575000	1	0	5	5	0.853659
Os03g0711100	Os02g0744900	1	0	5	5	0.853651
Os03g0251350	Os09g0491820	1	0	5	5	0.853633
Os06g0108900	Os04g0658300	1	0	5	5	0.85361
Os12g0484900	Os04g0631200	1	0	4	4	0.853583
Os05g0597100	Os01g0686800	1	0	2	2	0.853572
Os05g0597100	Os09g0507800	1	0	2	2	0.853568
Os06g0108900	Os10g0206500	1	0	5	5	0.853514
Os06g0348800	Os06g0360300	1	0	5	5	0.853496
Os06g0571800	Os03g0351200	1	0	5	5	0.853491
Os03g0711100	Os04g0644600	1	0	5	5	0.853453
Os06g0348800	Os05g0496200	1	0	5	5	0.853444
Os03g0729500	Os10g0397400	1	0	4	4	0.853423
Os02g0739700	Os01g0133200	1	0	4	4	0.853413
Os02g0178100	Os04g0412100	1	0	5	5	0.853411
Os06g0108900	Os04g0534600	1	0	5	5	0.853268
Os02g0739700	Os05g0409400	1	0	4	4	0.853266
Os06g0348800	Os07g0143000	1	0	5	5	0.853243
Os03g0639300	Os02g0764500	1	0	5	5	0.85324
Os12g0605500	Os02g0116800	1	0	4	4	0.853168
Os06g0348800	Os02g0638300	1	0	5	5	0.853167
Os11g0523700	Os01g0215700	1	0	4	4	0.853155
Os03g0711100	Os10g0213700	1	0	5	5	0.853085
Os04g0497700	Os04g0639300	1	0	5	5	0.853078
Os02g0678800	Os03g0335500	1	0	4	4	0.853069
Os02g0739700	Os06g0726800	1	0	4	4	0.853064
Os02g0739700	Os06g0678800	1	0	4	4	0.853062
Os02g0739700	Os02g0264800	1	0	4	4	0.853058
Os02g0739700	Os09g0298500	1	0	4	4	0.853013
Os05g0563000	Os01g0842400	1	0	0	0	0.853013
Os03g0413000	Os04g0514400	1	0	5	5	0.853012
Os03g0711100	Os03g0731100	1	0	5	5	0.852996
Os11g0523700	Os11g0558300	1	0	4	4	0.852996
Os03g0639300	Os01g0332800	1	0	5	5	0.852978
Os06g0108900	Os02g0704000	1	0	5	5	0.852967
Os06g0264200	Os07g0607200	1	0	5	5	0.852914
Os02g0731700	Os09g0439500	1	0	5	5	0.852908
Os06g0264200	Os01g0882500	1	0	5	5	0.852843
Os06g0108900	Os08g0162600	1	0	5	5	0.852838
Os04g0497700	Os01g0358300	1	0	5	5	0.852826
Os02g0739700	Os02g0714200	1	0	4	4	0.852776
Os06g0127800	Os02g0797400	1	0	4	4	0.852774
Os12g0605500	Os12g0273700	1	0	4	4	0.85271
Os12g0484900	Os08g0490900	1	0	4	4	0.852684
Os01g0911700	Os08g0473600	1	0	0	0	0.852667
Os01g0239000	Os08g0560900	1	0	5	5	0.852661
Os06g0127800	Os01g0108800	1	0	4	4	0.852652
Os03g0251350	Os04g0659100	1	0	5	5	0.852636
Os06g0127800	Os05g0438700	1	0	4	4	0.852629
Os02g0739700	Os07g0109400	1	0	4	4	0.852621
Os02g0739700	Os10g0577400	1	0	4	4	0.852599
Os02g0739700	Os03g0105600	1	0	4	4	0.852587
Os05g0129800	Os11g0242400	1	0	5	5	0.852585
Os03g0639300	Os03g0128800	1	0	5	5	0.852541
Os11g0523700	Os08g0562500	1	0	4	4	0.852532
Os03g0639300	Os06g0646000	1	0	5	5	0.852465
Os03g0639300	Os04g0452100	1	0	5	5	0.852435
Os06g0348800	Os01g0358300	1	0	5	5	0.852431
Os06g0127800	Os01g0868300	1	0	4	4	0.852414
Os04g0497700	Os06g0608700	1	0	5	5	0.852378
Os03g0711100	Os08g0521800	1	0	5	5	0.852301
Os03g0639300	Os05g0419000	1	0	5	5	0.852295
Os06g0348800	Os03g0311300	1	0	5	5	0.852287
Os06g0265400	Os01g0327500	1	0	4	4	0.85228
Os02g0158400	Os03g0298800	1	0	2	2	0.852249
Os05g0597100	Os05g0373700	1	0	2	2	0.852238
Os12g0605500	Os01g0821900	1	0	4	4	0.852227
Os07g0640000	Os01g0970900	1	0	2	2	0.852224
Os04g0497700	Os01g0912700	1	0	5	5	0.852177
Os12g0484900	Os07g0501800	1	0	4	4	0.85217
Os03g0711100	Os06g0360300	1	0	5	5	0.852165
Os03g0413000	Os07g0565600	1	0	5	5	0.852139
Os03g0251350	Os02g0103800	1	0	5	5	0.852132
Os12g0605500	Os01g0170500	1	0	4	4	0.852123
Os03g0639300	Os04g0640500	1	0	5	5	0.852119
Os03g0802900	Os01g0133200	1	0	4	4	0.852071
Os03g0711100	Os05g0549100	1	0	5	5	0.852054
Os02g0635800	Os11g0109000	1	0	4	4	0.852023
Os06g0127800	Os01g0513900	1	0	4	4	0.852008
Os05g0129800	Os11g0219000	1	0	5	5	0.852
Os03g0711100	Os06g0185900	1	0	5	5	0.852
Os12g0605500	Os02g0720200	1	0	4	4	0.851995
Os01g0756200	Os11g0462100	1	0	4	4	0.851992
Os01g0185900	Os06g0328400	1	0	3	3	0.851968
Os06g0348800	Os08g0242700	1	0	5	5	0.851953
Os04g0597300	Os03g0144300	1	0	3	3	0.85193
Os04g0493000	Os03g0284600	1	0	5	5	0.851887
Os02g0739700	Os03g0703100	1	0	4	4	0.851882
Os05g0597100	Os03g0851000	1	0	2	4	0.851866
Os06g0127800	Os12g0289600	1	0	4	4	0.851854
Os04g0497700	Os03g0311300	1	0	5	5	0.85184
Os06g0571800	Os07g0435300	1	0	5	5	0.851834
Os03g0413000	Os07g0469100	1	0	5	5	0.851827
Os06g0108900	Os06g0608700	1	0	5	5	0.851796
Os02g0739700	Os09g0383300	1	0	4	4	0.851785
Os03g0802900	Os04g0412900	1	0	4	4	0.851757
Os06g0265400	Os03g0709100	1	0	4	4	0.851755
Os02g0678800	Os03g0416300	1	0	4	4	0.851633
Os03g0639300	Os06g0597900	1	0	5	5	0.851615
Os03g0802900	Os10g0104900	1	0	4	4	0.851594
Os05g0286100	Os04g0590200	1	0	3	3	0.851578
Os04g0497700	Os05g0549100	1	0	5	5	0.851488
Os02g0635800	Os06g0203800	1	0	4	4	0.851477
Os12g0605500	Os12g0621700	1	0	4	4	0.851471
Os02g0739700	Os11g0657000	1	0	4	4	0.851471
Os05g0129800	Os01g0120500	1	0	5	5	0.851427
Os03g0711100	Os08g0382400	1	0	5	5	0.851413
Os06g0348800	Os02g0285800	1	0	5	5	0.851409
Os01g0239000	Os02g0731600	1	0	5	5	0.851406
Os03g0802900	Os09g0497700	1	0	4	4	0.851363
Os03g0639300	Os05g0502500	1	0	5	5	0.851315
Os02g0181300	Os03g0741100	1	1	1	1	0.851273
Os10g0556200	Os06g0608700	1	0	5	5	0.851246
Os04g0497700	Os03g0704100	1	0	5	5	0.851238
Os06g0348800	Os01g0869800	1	0	5	5	0.851232
Os07g0640000	Os07g0409400	1	0	2	2	0.851228
Os03g0711100	Os06g0254300	1	0	5	5	0.851221
Os03g0639300	Os02g0627700	1	0	5	5	0.851207
Os04g0497700	Os10g0556200	1	1	5	5	0.851189
Os10g0556200	Os09g0553900	1	0	5	5	0.851165
Os12g0605500	Os01g0605300	1	0	4	4	0.85114
Os01g0785900	Os01g0215700	1	0	4	4	0.851133
Os07g0640000	Os04g0490400	1	0	2	2	0.851132
Os07g0640000	Os03g0352300	1	0	2	2	0.851126
Os03g0251350	Os08g0242800	1	0	5	5	0.851071
Os03g0251350	Os02g0529900	1	0	5	5	0.851056
Os06g0571800	Os05g0560000	1	0	5	5	0.851047
Os06g0127800	Os02g0831400	1	0	4	4	0.851044
Os05g0597100	Os03g0851100	1	0	2	2	0.851036
Os03g0251350	Os04g0414700	1	0	5	5	0.851022
Os02g0739700	Os02g0831400	1	0	4	4	0.850924
Os07g0182000	Os01g0234850	1	0	0	0	0.850913
Os06g0348800	Os07g0469100	1	0	5	5	0.850888
Os04g0497700	Os12g0274700	1	0	5	5	0.850864
Os03g0639300	Os10g0560400	1	0	5	5	0.850852
Os06g0127800	Os01g0190500	1	0	4	4	0.850811
Os03g0251350	Os10g0516100	1	0	5	5	0.850793
Os04g0497700	Os04g0514400	1	0	5	5	0.85077
Os06g0127800	Os05g0235800	1	0	4	4	0.85074
Os06g0348800	Os11g0267000	1	0	5	5	0.850729
Os01g0285300	Os05g0563000	1	1	0	0	0.850706
Os04g0597300	Os03g0245500	1	0	3	3	0.850687
Os02g0635800	Os06g0680700	1	0	4	4	0.850684
Os06g0348800	Os02g0643500	1	0	5	5	0.850649
Os01g0645000	Os10g0467800	1	0	0	0	0.850635
Os02g0739700	Os01g0226300	1	0	4	4	0.850619
Os03g0251350	Os04g0676100	1	0	5	5	0.850575
Os04g0497700	Os08g0553800	1	0	5	5	0.850568
Os12g0605500	Os04g0681400	1	0	4	4	0.85056
Os03g0251350	Os12g0189400	1	0	5	5	0.850521
Os12g0484900	Os02g0831400	1	0	4	4	0.850464
Os12g0484900	Os04g0517000	1	0	4	4	0.850455
Os12g0125000	Os09g0511900	1	0	0	0	0.850452
Os03g0639300	Os12g0292900	1	0	5	5	0.850449
Os11g0658700	Os07g0298100	1	0	0	0	0.850427
Os05g0286100	Os07g0639000	1	0	3	3	0.850414
Os03g0711100	Os07g0143000	1	0	5	5	0.850412
Os06g0194400	Os06g0134700	1	0	4	4	0.850383
Os02g0739700	Os04g0642000	1	0	4	4	0.850359
Os02g0220400	Os05g0348100	1	0	5	5	0.850356
Os03g0711100	Os03g0765900	1	0	5	5	0.850329
Os06g0127800	Os01g0191800	1	0	4	4	0.850325
Os03g0413000	Os01g0730500	1	0	5	5	0.850304
Os04g0117600	Os03g0349000	1	0	2	2	0.850294
Os10g0556200	Os03g0278900	1	0	5	5	0.850251
Os12g0605500	Os05g0507000	1	0	4	4	0.850249
Os04g0497700	Os08g0379400	1	0	5	5	0.850232
Os07g0640000	Os03g0213800	1	0	2	2	0.85023
Os01g0239000	Os01g0894700	1	0	5	5	0.850196
Os03g0251350	Os02g0815400	1	0	5	5	0.850162
Os06g0348800	Os03g0293100	1	0	5	5	0.850122
Os04g0497700	Os08g0560900	1	0	5	5	0.850113
Os03g0413000	Os01g0358300	1	0	5	5	0.850103
Os04g0497700	Os09g0279400	1	0	5	5	0.850049
Os02g0220400	Os01g0358300	1	0	5	5	0.850026
Os04g0597300	Os03g0280750	1	0	3	3	0.850016
Os06g0646600	Os02g0651300	1	0	5	5	0.849972
Os05g0597100	Os07g0546700	1	0	2	2	0.849968
Os03g0413000	Os03g0821250	1	0	5	5	0.849937
Os12g0605500	Os12g0590900	1	0	4	4	0.84993
Os03g0413000	Os05g0131100	1	0	5	5	0.84992
Os12g0484900	Os02g0720200	1	0	4	4	0.849917
Os05g0597100	Os03g0341100	1	0	2	2	0.849906
Os03g0711100	Os09g0553900	1	0	5	5	0.8499
Os03g0639300	Os04g0657500	1	0	5	5	0.849877
Os05g0597100	Os04g0490400	1	0	2	2	0.849856
Os03g0711100	Os06g0663800	1	0	5	5	0.849795
Os03g0413000	Os05g0348100	1	0	5	5	0.849744
Os06g0348800	Os03g0821250	1	0	5	5	0.849741
Os12g0484900	Os10g0146200	1	0	4	4	0.849736
Os06g0127800	Os10g0402200	1	0	4	4	0.849732
Os04g0610400	Os01g0186900	1	0	1	1	0.849722
Os12g0605500	Os08g0491200	1	0	4	4	0.849715
Os06g0108900	Os02g0285800	1	0	5	5	0.849712
Os11g0658700	Os08g0171800	1	0	0	0	0.849705
Os05g0597100	Os05g0207300	1	0	2	2	0.849657
Os03g0251350	Os08g0104600	1	0	5	5	0.849644
Os09g0449400	Os02g0601700	1	0	4	4	0.849636
Os04g0497700	Os12g0271700	1	0	5	5	0.849627
Os03g0639300	Os01g0913000	1	0	5	5	0.849569
Os04g0497700	Os07g0102100	1	0	5	5	0.849507
Os07g0640000	Os01g0251100	1	0	2	2	0.849501
Os03g0251350	Os08g0102000	1	0	5	5	0.849497
Os10g0556200	Os08g0526300	1	0	5	5	0.849496
Os10g0556200	Os03g0117100	1	0	5	5	0.849491
Os05g0129800	Os07g0143000	1	0	5	5	0.84948
Os01g0239000	Os01g0102600	1	0	5	5	0.849478
Os06g0264200	Os06g0663800	1	0	5	5	0.849419
Os03g0711100	Os01g0866400	1	0	5	5	0.849403
Os03g0802900	Os05g0535900	1	0	4	4	0.849374
Os05g0597100	Os02g0576700	1	0	2	2	0.849341
Os03g0251350	Os04g0539000	1	0	5	5	0.849321
Os03g0782500	Os05g0502500	1	0	5	5	0.84932
Os10g0556200	Os01g0912700	1	0	5	5	0.849303
Os05g0574900	Os07g0457400	1	0	0	0	0.849294
Os03g0711100	Os02g0575500	1	0	5	5	0.849272
Os05g0140100	Os06g0634500	1	0	0	0	0.849268
Os03g0251350	Os03g0323100	1	0	5	5	0.849249
Os06g0348800	Os02g0834700	1	0	5	5	0.849237
Os04g0497700	Os01g0279100	1	0	5	5	0.849236
Os05g0597100	Os03g0831100	1	0	2	2	0.849236
Os03g0413000	Os02g0117100	1	0	5	5	0.849226
Os12g0605500	Os05g0429700	1	0	4	4	0.849197
Os12g0605500	Os05g0207700	1	0	4	4	0.849185
Os06g0348800	Os01g0235100	1	0	5	5	0.84917
Os12g0484900	Os05g0512000	1	0	4	4	0.849169
Os03g0170600	Os01g0957100	1	0	4	4	0.849166
Os06g0127800	Os06g0115700	1	0	4	4	0.849166
Os03g0639300	Os12g0124000	1	0	5	5	0.849162
Os04g0497700	Os02g0575500	1	0	5	5	0.849144
Os01g0785900	Os03g0844600	1	0	4	4	0.849055
Os06g0348800	Os06g0107700	1	0	5	5	0.849044
Os03g0639300	Os10g0492300	1	0	5	5	0.849033
Os03g0711100	Os04g0459900	1	0	5	5	0.849028
Os04g0497700	Os06g0152800	1	0	5	5	0.849016
Os06g0108900	Os05g0164100	1	0	5	5	0.848967
Os05g0597100	Os02g0489400	1	0	2	2	0.848958
Os10g0556200	Os03g0744700	1	0	5	5	0.848921
Os05g0129800	Os04g0490800	1	0	5	5	0.848921
Os04g0497700	Os08g0104600	1	0	5	5	0.848913
Os06g0108900	Os07g0100300	1	0	5	5	0.848896
Os10g0556200	Os07g0100300	1	0	5	5	0.84889
Os06g0348800	Os06g0320500	1	0	5	5	0.848873
Os03g0711100	Os03g0244000	1	0	5	5	0.848799
Os06g0348800	Os08g0382400	1	0	5	5	0.848742
Os02g0739700	Os11g0124900	1	0	4	4	0.848741
Os03g0711100	Os12g0189700	1	0	5	5	0.848727
Os06g0571800	Os03g0210700	1	0	5	5	0.848721
Os12g0605500	Os05g0394200	1	0	4	4	0.848711
Os10g0556200	Os03g0786100	1	0	5	5	0.848688
Os02g0220400	Os03g0351200	1	0	5	5	0.848687
Os06g0108900	Os02g0575500	1	0	5	5	0.848656
Os02g0739700	Os12g0588800	1	0	4	4	0.848655
Os03g0251350	Os08g0504500	1	0	5	5	0.848587
Os01g0239000	Os03g0735000	1	0	5	5	0.848541
Os03g0639300	Os11g0216300	1	0	5	5	0.848484
Os07g0586900	Os10g0337500	1	0	4	4	0.848459
Os06g0194400	Os12g0533400	1	0	4	4	0.848448
Os05g0563000	Os09g0422500	1	0	0	0	0.848433
Os03g0782500	Os01g0120500	1	0	5	5	0.848431
Os12g0605500	Os05g0535900	1	0	4	4	0.848407
Os10g0556200	Os10g0492300	1	0	5	5	0.848359
Os03g0711100	Os04g0493000	1	1	5	5	0.848355
Os04g0497700	Os03g0778100	1	0	5	5	0.848334
Os07g0586900	Os11g0149100	1	0	4	4	0.848332
Os05g0129800	Os08g0359000	1	0	5	5	0.848317
Os01g0756200	Os12g0163700	1	0	4	4	0.848297
Os12g0605500	Os01g0605500	1	0	4	4	0.848294
Os06g0108900	Os10g0100700	1	0	5	5	0.84828
Os03g0639300	Os07g0595700	1	0	5	5	0.848278
Os06g0127800	Os12g0242900	1	0	4	4	0.848272
Os05g0597100	Os05g0565000	1	0	2	2	0.848218
Os05g0563000	Os10g0317900	1	0	0	0	0.848211
Os06g0348800	Os03g0731900	1	0	5	5	0.848206
Os06g0724800	Os03g0221500	1	0	4	4	0.84818
Os12g0484900	Os08g0129600	1	0	4	4	0.848131
Os02g0739700	Os10g0545600	1	0	4	4	0.84813
Os02g0739700	Os03g0149200	1	0	4	4	0.848125
Os06g0348800	Os04g0640500	1	0	5	5	0.848122
Os12g0605500	Os12g0533400	1	0	4	4	0.848098
Os04g0497700	Os06g0107700	1	0	5	5	0.848061
Os03g0170600	Os01g0514600	1	0	4	4	0.848048
Os03g0802900	Os05g0507000	1	0	4	4	0.848034
Os04g0497700	Os07g0160400	1	0	5	5	0.847984
Os01g0285300	Os10g0554900	1	0	0	0	0.84798
Os03g0251350	Os02g0170000	1	0	5	5	0.847902
Os06g0348800	Os03g0198300	1	0	5	5	0.847902
Os03g0251350	Os09g0565200	1	0	5	5	0.847872
Os02g0739700	Os07g0501800	1	0	4	4	0.847823
Os12g0484900	Os07g0208900	1	0	4	4	0.847818
Os04g0493000	Os01g0896500	1	0	5	5	0.847795
Os01g0239000	Os03g0711100	1	1	5	5	0.847793
Os06g0127800	Os03g0659800	1	0	4	4	0.84779
Os12g0484900	Os02g0809900	1	0	4	4	0.847788
Os06g0108900	Os06g0694500	1	0	5	5	0.84776
Os03g0639300	Os10g0567400	1	0	5	5	0.847754
Os06g0348800	Os03g0595300	1	0	5	5	0.847739
Os12g0484900	Os06g0104300	1	0	4	4	0.847718
Os04g0493000	Os06g0254600	1	0	5	5	0.847691
Os01g0239000	Os02g0567100	1	0	5	5	0.847653
Os12g0605500	Os10g0418000	1	0	4	4	0.847646
Os02g0252400	Os03g0766100	1	0	0	0	0.847638
Os10g0556200	Os04g0534600	1	0	5	5	0.847632
Os03g0413000	Os02g0834700	1	0	5	5	0.847607
Os03g0782500	Os07g0160400	1	0	5	5	0.847563
Os01g0239000	Os06g0571800	1	1	5	5	0.84755
Os03g0782500	Os09g0296800	1	0	5	5	0.847549
Os03g0251350	Os10g0556200	1	1	5	5	0.847532
Os03g0711100	Os04g0539000	1	0	5	5	0.847524
Os12g0605500	Os06g0115700	1	0	4	4	0.847495
Os03g0251350	Os01g0862200	1	0	5	5	0.847485
Os04g0497700	Os01g0882500	1	0	5	5	0.847467
Os05g0140100	Os02g0653000	1	0	0	0	0.847448
Os12g0484900	Os04g0656800	1	0	4	4	0.847439
Os03g0820300	Os03g0820400	1	1	1	1	0.847436
Os06g0264200	Os07g0212200	1	0	5	5	0.847409
Os07g0640000	Os04g0459700	1	0	2	2	0.84738
Os03g0782500	Os12g0169600	1	0	5	5	0.847378
Os03g0639300	Os06g0254600	1	0	5	5	0.847377
Os12g0484900	Os06g0671800	1	0	4	4	0.847343
Os03g0135700	Os10g0532600	1	0	4	0	0.847333
Os04g0497700	Os09g0460400	1	0	5	5	0.847324
Os02g0226600	Os03g0167000	1	0	4	4	0.8473
Os07g0586900	Os08g0499100	1	0	4	4	0.847256
Os03g0639300	Os01g0866400	1	0	5	5	0.847244
Os02g0678800	Os05g0459400	1	0	4	4	0.847232
Os09g0449400	Os08g0566100	1	0	4	4	0.84717
Os03g0639300	Os03g0360600	1	0	5	5	0.847166
Os03g0251350	Os01g0869800	1	0	5	5	0.847159
Os07g0586900	Os11g0137000	1	0	4	4	0.847154
Os06g0108900	Os07g0658400	1	0	5	5	0.847136
Os06g0264200	Os03g0333400	1	0	5	5	0.847135
Os08g0433400	Os10g0508000	1	0	4	4	0.847076
Os02g0678800	Os07g0659800	1	0	4	4	0.847062
Os02g0739700	Os05g0535900	1	0	4	4	0.847045
Os06g0108900	Os08g0359000	1	0	5	5	0.846989
Os03g0413000	Os04g0676100	1	0	5	5	0.846988
Os02g0220400	Os09g0531100	1	0	5	5	0.846984
Os02g0678800	Os07g0145400	1	0	4	4	0.846966
Os12g0605500	Os04g0686200	1	0	4	4	0.846904
Os05g0140100	Os04g0505200	1	0	0	0	0.846899
Os02g0739700	Os02g0639600	1	0	4	4	0.846882
Os06g0108900	Os02g0234500	1	0	5	5	0.84685
Os03g0251350	Os03g0821250	1	0	5	5	0.846827
Os03g0251350	Os08g0288200	1	0	5	5	0.846825
Os05g0597100	Os04g0598200	1	0	2	2	0.846814
Os04g0493000	Os05g0549100	1	0	5	5	0.846796
Os06g0108900	Os02g0638300	1	0	5	5	0.846791
Os02g0739700	Os10g0571300	1	0	4	4	0.846784
Os06g0108900	Os12g0182700	1	0	5	5	0.846752
Os07g0640000	Os01g0276200	1	0	2	2	0.846728
Os02g0678800	Os06g0134700	1	0	4	4	0.846655
Os03g0413000	Os04g0591000	1	0	5	5	0.846645
Os12g0605500	Os08g0538700	1	0	4	4	0.846644
Os06g0348800	Os06g0185900	1	0	5	5	0.846626
Os03g0251350	Os11g0171300	1	0	5	5	0.846622
Os06g0348800	Os04g0507100	1	0	5	5	0.846555
Os02g0739700	Os10g0563300	1	0	4	4	0.846541
Os03g0639300	Os02g0533000	1	0	5	5	0.846528
Os04g0497700	Os08g0200300	1	0	5	5	0.846523
Os05g0563000	Os01g0281600	1	0	0	0	0.846523
Os06g0571800	Os06g0149100	1	0	5	5	0.846516
Os05g0129800	Os06g0152800	1	0	5	5	0.846504
Os03g0802900	Os04g0689400	1	0	4	4	0.846486
Os10g0556200	Os04g0234600	1	0	5	5	0.846463
Os03g0782500	Os07g0626400	1	0	5	5	0.84646
Os03g0251350	Os06g0232600	1	0	5	5	0.846455
Os04g0497700	Os07g0212200	1	0	5	5	0.846444
Os12g0484900	Os09g0538500	1	0	4	4	0.846432
Os10g0556200	Os06g0146300	1	0	5	5	0.846416
Os10g0556200	Os03g0267300	1	0	5	5	0.846413
Os02g0678800	Os04g0517000	1	0	4	4	0.846409
Os02g0739700	Os01g0716200	1	0	4	4	0.846406
Os03g0639300	Os03g0711100	1	1	5	5	0.846385
Os05g0129800	Os03g0267300	1	0	5	5	0.846377
Os03g0711100	Os11g0621400	1	0	5	5	0.846368
Os03g0639300	Os11g0644600	1	0	5	5	0.84636
Os10g0556200	Os07g0143000	1	0	5	5	0.846358
Os07g0640000	Os06g0326500	1	0	2	2	0.846309
Os05g0129800	Os06g0245800	1	0	5	5	0.846302
Os05g0129800	Os12g0498500	1	0	5	5	0.846294
Os10g0556200	Os02g0643500	1	0	5	5	0.846274
Os02g0635800	Os03g0637800	1	0	4	4	0.846243
Os05g0563000	Os08g0489300	1	0	0	0	0.846238
Os03g0711100	Os07g0544800	1	0	5	5	0.846214
Os04g0597300	Os08g0159700	1	0	3	3	0.846202
Os10g0556200	Os02g0638300	1	0	5	5	0.846194
Os04g0497700	Os01g0866400	1	0	5	5	0.846183
Os03g0711100	Os05g0406000	1	0	5	5	0.846176
Os02g0739700	Os01g0819100	1	0	4	4	0.846153
Os01g0785900	Os04g0540600	1	0	4	4	0.84612
Os05g0563000	Os07g0572400	1	0	0	0	0.846094
Os06g0108900	Os02g0754600	1	0	5	5	0.846089
Os04g0497700	Os04g0692600	1	0	5	5	0.846068
Os03g0741100	Os04g0301500	1	1	1	1	0.84604
Os04g0497700	Os02g0815300	1	0	5	5	0.846027
Os01g0239000	Os03g0685000	1	0	5	5	0.846021
Os01g0285300	Os08g0160500	1	0	0	0	0.84599
Os04g0497700	Os03g0786100	1	0	5	5	0.845981
Os12g0125000	Os08g0460000	1	0	0	0	0.845976
Os02g0739700	Os02g0720200	1	0	4	4	0.845971
Os12g0484900	Os04g0375900	1	0	4	4	0.845931
Os03g0251350	Os04g0481300	1	0	5	5	0.845928
Os06g0127800	Os06g0671800	1	0	4	4	0.845918
Os05g0129800	Os01g0913000	1	0	5	5	0.845914
Os05g0286100	Os07g0193000	1	0	3	3	0.845867
Os06g0127800	Os01g0904400	1	0	4	4	0.845844
Os10g0390800	Os08g0108700	1	0	3	3	0.845827
Os08g0562300	Os01g0915900	1	0	3	3	0.845823
Os02g0739700	Os10g0160100	1	0	4	4	0.845705
Os06g0264200	Os08g0102000	1	0	5	5	0.845683
Os01g0111500	Os05g0135000	1	0	3	3	0.845645
Os03g0413000	Os08g0242700	1	0	5	5	0.845616
Os05g0597100	Os06g0149400	1	0	2	2	0.845612
Os12g0484900	Os05g0406800	1	0	4	4	0.845612
Os03g0639300	Os08g0101700	1	0	5	5	0.845611
Os03g0639300	Os05g0291700	1	0	5	5	0.845604
Os07g0640000	Os05g0176000	1	0	2	2	0.845585
Os10g0556200	Os07g0476900	1	0	5	5	0.845545
Os05g0140100	Os05g0210600	1	0	0	0	0.845539
Os01g0239000	Os06g0663800	1	0	5	5	0.845525
Os06g0348800	Os03g0169100	1	0	5	5	0.84552
Os01g0545100	Os02g0308800	1	0	0	0	0.845498
Os03g0639300	Os11g0209000	1	0	5	5	0.845487
Os12g0605500	Os01g0191800	1	0	4	4	0.845477
Os04g0597300	Os09g0466800	1	0	3	3	0.845462
Os01g0756200	Os03g0767600	1	0	4	4	0.845417
Os10g0575600	Os10g0416200	1	0	4	4	0.845416
Os07g0640000	Os01g0143300	1	0	2	2	0.845406
Os06g0348800	Os05g0575300	1	0	5	5	0.845387
Os01g0239000	Os08g0359000	1	0	5	5	0.845378
Os03g0413000	Os01g0581300	1	0	5	5	0.845344
Os06g0108900	Os02g0761700	1	0	5	5	0.84534
Os06g0108900	Os05g0502500	1	0	5	5	0.845328
Os10g0556200	Os03g0773800	1	0	5	5	0.845307
Os06g0348800	Os03g0851700	1	0	5	5	0.8453
Os04g0117600	Os09g0471900	1	0	2	2	0.845268
Os01g0871200	Os01g0551100	1	0	5	5	0.84526
Os10g0556200	Os05g0121200	1	0	5	5	0.845224
Os05g0129800	Os10g0213700	1	0	5	5	0.845218
Os02g0739700	Os03g0186900	1	0	4	4	0.845215
Os06g0127800	Os09g0477700	1	0	4	4	0.845195
Os05g0597100	Os02g0130000	1	0	2	2	0.845183
Os10g0556200	Os03g0311300	1	0	5	5	0.845182
Os06g0348800	Os04g0459900	1	0	5	5	0.845128
Os05g0129800	Os05g0131100	1	0	5	5	0.845118
Os04g0497700	Os02g0573200	1	0	5	5	0.845105
Os03g0711100	Os05g0401200	1	0	5	5	0.8451
Os06g0108900	Os06g0152800	1	0	5	5	0.84508
Os12g0484900	Os03g0212600	1	0	4	4	0.845036
Os02g0739700	Os04g0649700	1	0	4	4	0.845015
Os01g0239000	Os05g0508900	1	0	5	5	0.845003
Os12g0484900	Os01g0868300	1	0	4	4	0.844977
Os06g0108900	Os04g0574700	1	0	5	5	0.844976
Os01g0785900	Os12g0638100	1	0	4	4	0.844971
Os03g0251350	Os02g0794400	1	0	5	5	0.844925
Os02g0739700	Os07g0205500	1	0	4	4	0.844919
Os03g0251350	Os09g0279400	1	0	5	5	0.844906
Os10g0556200	Os11g0216100	1	0	5	5	0.844901
Os12g0605500	Os02g0190500	1	0	4	4	0.844865
Os06g0108900	Os04g0490800	1	0	5	5	0.844856
Os02g0678800	Os01g0821900	1	0	4	4	0.84482
Os03g0639300	Os05g0520600	1	0	5	5	0.84479
Os03g0782500	Os12g0124000	1	0	5	5	0.844785
Os04g0497700	Os06g0185900	1	0	5	5	0.844782
Os06g0571800	Os03g0778100	1	0	5	5	0.844741
Os03g0782500	Os02g0326700	1	0	5	5	0.84474
Os01g0911700	Os05g0569500	1	0	0	0	0.844739
Os06g0264200	Os04g0635700	1	0	5	5	0.844725
Os12g0484900	Os12g0167700	1	0	4	4	0.844702
Os03g0639300	Os04g0578200	1	0	5	5	0.844685
Os12g0484900	Os05g0160800	1	0	4	4	0.844666
Os12g0484900	Os11g0484300	1	0	4	4	0.844655
Os03g0771100	Os04g0590200	1	0	3	3	0.844655
Os12g0484900	Os05g0389600	1	0	4	4	0.844653
Os06g0127800	Os12g0120000	1	0	4	4	0.844651
Os06g0108900	Os08g0526300	1	0	5	5	0.844611
Os02g0181300	Os05g0343400	1	1	1	1	0.844607
Os03g0639300	Os03g0131200	1	0	5	5	0.844598
Os10g0556200	Os02g0117100	1	0	5	5	0.844543
Os05g0129800	Os02g0103800	1	0	5	5	0.844533
Os03g0802900	Os03g0758500	1	0	4	4	0.844503
Os12g0605500	Os07g0501800	1	0	4	4	0.844491
Os10g0390800	Os02g0131800	1	0	3	3	0.844482
Os06g0348800	Os03g0592500	1	0	5	5	0.844474
Os04g0493000	Os07g0595700	1	0	5	5	0.844468
Os06g0571800	Os10g0496900	1	0	5	5	0.844397
Os03g0251350	Os08g0323400	1	0	5	5	0.844352
Os12g0484900	Os02g0700100	1	0	4	4	0.844338
Os04g0497700	Os10g0100300	1	0	5	5	0.844332
Os03g0729500	Os12g0530000	1	0	4	4	0.844329
Os10g0556200	Os09g0296800	1	0	5	5	0.84432
Os03g0711100	Os01g0882500	1	0	5	5	0.844309
Os02g0739700	Os01g0282800	1	0	4	4	0.844307
Os03g0251350	Os11g0216100	1	0	5	5	0.844261
Os03g0711100	Os07g0152900	1	0	5	5	0.844247
Os01g0756200	Os03g0170600	1	1	4	4	0.844247
Os05g0597100	Os09g0501700	1	0	2	2	0.844174
Os01g0785900	Os03g0692400	1	0	4	4	0.844164
Os06g0108900	Os05g0575300	1	0	5	5	0.844136
Os01g0785900	Os02g0666500	1	0	4	4	0.844058
Os03g0802900	Os07g0119400	1	0	4	4	0.844058
Os03g0802900	Os02g0829100	1	0	4	4	0.844057
Os02g0739700	Os01g0195200	1	0	4	4	0.844052
Os05g0563000	Os04g0554200	1	0	0	0	0.844017
Os10g0556200	Os07g0470700	1	0	5	5	0.844012
Os03g0802900	Os02g0732200	1	0	4	4	0.843992
Os02g0635800	Os01g0177900	1	0	4	4	0.843968
Os01g0785900	Os01g0177900	1	0	4	4	0.84394
Os10g0556200	Os01g0151200	1	0	5	5	0.843931
Os03g0413000	Os05g0555300	1	0	5	5	0.843922
Os06g0127800	Os12g0267900	1	0	4	4	0.843905
Os03g0639300	Os05g0170800	1	0	5	5	0.843902
Os03g0639300	Os04g0607000	1	0	5	5	0.843886
Os01g0285300	Os03g0111200	1	0	0	0	0.843847
Os06g0264200	Os07g0133700	1	0	5	5	0.843838
Os03g0711100	Os09g0296800	1	0	5	5	0.843816
Os06g0108900	Os03g0206700	1	0	5	5	0.843809
Os06g0108900	Os07g0152900	1	0	5	5	0.843808
Os03g0413000	Os05g0481000	1	0	5	5	0.843798
Os01g0239000	Os09g0481200	1	0	5	5	0.843782
Os05g0563000	Os02g0538700	1	0	0	0	0.843757
Os04g0497700	Os02g0285800	1	0	5	5	0.843742
Os04g0497700	Os04g0602100	1	0	5	5	0.843734
Os02g0739700	Os01g0748000	1	0	4	4	0.843731
Os06g0348800	Os02g0255700	1	0	5	5	0.843668
Os03g0711100	Os04g0692600	1	0	5	5	0.843661
Os06g0348800	Os03g0704100	1	0	5	5	0.843645
Os01g0285300	Os07g0572400	1	0	0	0	0.843623
Os12g0612700	Os10g0147400	1	0	4	4	0.843584
Os01g0645000	Os02g0628200	1	0	0	0	0.843495
Os04g0497700	Os05g0496200	1	0	5	5	0.843493
Os03g0639300	Os12g0189700	1	0	5	5	0.843459
Os03g0251350	Os03g0765900	1	0	5	5	0.843456
Os10g0556200	Os04g0490800	1	0	5	5	0.843432
Os01g0239000	Os07g0102100	1	0	5	5	0.843422
Os12g0484900	Os05g0394200	1	0	4	4	0.843422
Os03g0639300	Os03g0284600	1	0	5	5	0.843421
Os02g0739700	Os09g0433600	1	0	4	4	0.843408
Os05g0129800	Os02g0593500	1	0	5	5	0.843384
Os05g0597100	Os02g0102400	1	0	2	2	0.843342
Os05g0129800	Os08g0167500	1	0	5	5	0.843334
Os03g0729500	Os02g0669900	1	0	4	4	0.843311
Os06g0348800	Os04g0457000	1	0	5	5	0.843305
Os04g0497700	Os08g0163400	1	0	5	5	0.843301
Os03g0413000	Os08g0422000	1	0	5	5	0.843292
Os06g0108900	Os08g0553800	1	0	5	5	0.843268
Os06g0108900	Os07g0626400	1	0	5	5	0.843257
Os02g0739700	Os03g0712100	1	0	4	4	0.843245
Os01g0239000	Os06g0694500	1	0	5	5	0.84322
Os10g0556200	Os04g0514400	1	0	5	5	0.843218
Os01g0645000	Os08g0489300	1	0	0	0	0.8432
Os03g0639300	Os03g0841900	1	0	5	5	0.843145
Os03g0711100	Os11g0219000	1	0	5	5	0.843088
Os12g0605500	Os02g0149700	1	0	4	4	0.843087
Os12g0605500	Os03g0288900	1	0	4	4	0.843085
Os04g0497700	Os01g0151200	1	0	5	5	0.843078
Os06g0108900	Os01g0919700	1	0	5	5	0.843049
Os12g0605500	Os01g0868300	1	0	4	4	0.843043
Os12g0605500	Os02g0816400	1	0	4	4	0.843038
Os06g0108900	Os03g0773800	1	0	5	5	0.843038
Os06g0348800	Os05g0508900	1	0	5	5	0.842947
Os01g0239000	Os05g0348100	1	0	5	5	0.842945
Os05g0129800	Os02g0638300	1	0	5	5	0.842935
Os08g0562300	Os12g0639200	1	0	3	3	0.842934
Os03g0802900	Os03g0712100	1	0	4	4	0.842923
Os05g0129800	Os04g0658300	1	0	5	5	0.84291
Os04g0497700	Os02g0117100	1	0	5	5	0.842891
Os06g0264200	Os01g0798500	1	0	5	5	0.842891
Os06g0348800	Os03g0244000	1	0	5	5	0.84289
Os04g0690100	Os01g0860900	1	0	4	4	0.842887
Os03g0639300	Os01g0823600	1	0	5	5	0.842878
Os10g0575600	Os03g0733600	1	0	4	4	0.842838
Os07g0640000	Os07g0658200	1	0	2	2	0.842802
Os03g0729500	Os12g0289600	1	0	4	4	0.842762
Os04g0610400	Os01g0582600	1	0	1	1	0.842747
Os12g0484900	Os11g0128400	1	0	4	4	0.842732
Os05g0597100	Os08g0117200	1	0	2	2	0.842706
Os01g0785900	Os03g0165400	1	0	4	4	0.84268
Os06g0264200	Os07g0105600	1	0	5	5	0.842656
Os12g0612700	Os05g0207700	1	0	4	4	0.842655
Os04g0497700	Os03g0708400	1	0	5	5	0.842639
Os06g0108900	Os07g0108300	1	0	5	5	0.842614
Os05g0597100	Os06g0115500	1	0	2	2	0.842603
Os12g0612700	Os03g0221500	1	0	4	4	0.842597
Os09g0449400	Os06g0266800	1	0	4	4	0.842576
Os06g0108900	Os05g0460600	1	0	5	5	0.842556
Os02g0739700	Os08g0538700	1	0	4	4	0.842537
Os03g0711100	Os01g0929100	1	0	5	5	0.842514
Os05g0129800	Os01g0882500	1	0	5	5	0.842499
Os10g0556200	Os04g0658300	1	0	5	5	0.842458
Os07g0679500	Os02g0741800	1	0	4	4	0.842438
Os02g0739700	Os03g0161100	1	0	4	4	0.842362
Os10g0556200	Os06g0155600	1	0	5	5	0.842326
Os02g0635800	Os02g0777400	1	0	4	4	0.842252
Os03g0413000	Os05g0560000	1	0	5	5	0.842237
Os12g0484900	Os01g0748000	1	0	4	4	0.842212
Os01g0785900	Os01g0110800	1	0	4	4	0.842211
Os10g0556200	Os12g0498500	1	0	5	5	0.842207
Os12g0605500	Os07g0408500	1	0	4	4	0.842201
Os03g0251350	Os02g0593500	1	0	5	5	0.842144
Os02g0678800	Os08g0506400	1	0	4	4	0.842099
Os03g0251350	Os06g0360300	1	0	5	5	0.842091
Os03g0318600	Os01g0780500	1	0	1	1	0.84207
Os02g0635800	Os02g0756100	1	0	4	4	0.842065
Os12g0484900	Os12g0581800	1	0	4	4	0.842044
Os03g0413000	Os02g0744000	1	0	5	5	0.842035
Os06g0348800	Os01g0866400	1	0	5	5	0.842025
Os12g0605500	Os01g0195200	1	0	4	4	0.842024
Os02g0739700	Os11g0522900	1	0	4	4	0.84202
Os06g0348800	Os07g0260300	1	0	5	5	0.842006
Os06g0108900	Os02g0589700	1	0	5	5	0.841992
Os02g0739700	Os12g0605100	1	0	4	4	0.841981
Os02g0678800	Os12g0273700	1	0	4	4	0.841972
Os03g0251350	Os02g0318500	1	0	5	5	0.841951
Os02g0739700	Os08g0327400	1	0	4	4	0.841923
Os12g0484900	Os06g0683900	1	0	4	4	0.841917
Os11g0558200	Os07g0558500	1	0	5	5	0.841917
Os03g0782500	Os01g0896500	1	0	5	5	0.841913
Os01g0285300	Os06g0218600	1	0	0	0	0.841871
Os01g0975300	Os11g0700500	1	1	3	3	0.841867
Os04g0690100	Os11g0221000	1	0	4	4	0.841854
Os04g0497700	Os02g0834700	1	0	5	5	0.84184
Os03g0711100	Os08g0562100	1	0	5	5	0.841837
Os03g0711100	Os03g0704100	1	0	5	5	0.841828
Os01g0785900	Os04g0459000	1	0	4	4	0.84182
Os10g0556200	Os04g0565400	1	0	5	5	0.84182
Os12g0484900	Os10g0418000	1	0	4	4	0.841812
Os03g0639300	Os10g0530400	1	0	5	5	0.841799
Os04g0497700	Os06g0694500	1	0	5	5	0.84179
Os04g0493000	Os08g0512500	1	0	5	5	0.841751
Os10g0575600	Os03g0683800	1	0	4	4	0.841734
Os03g0251350	Os06g0196300	1	0	5	5	0.841703
Os02g0678800	Os03g0339700	1	0	4	4	0.841694
Os03g0251350	Os01g0501800	1	0	5	5	0.841671
Os10g0556200	Os05g0549100	1	0	5	5	0.841646
Os04g0497700	Os05g0568900	1	0	5	5	0.841626
Os12g0605500	Os05g0370600	1	0	4	4	0.841624
Os10g0556200	Os02g0326700	1	0	5	5	0.841595
Os03g0413000	Os03g0311300	1	0	5	5	0.84159
Os11g0523700	Os01g0814100	1	0	4	4	0.841572
Os06g0348800	Os08g0379400	1	0	5	5	0.841548
Os01g0785900	Os05g0450600	1	0	4	4	0.841541
Os01g0239000	Os05g0571400	1	0	5	5	0.841532
Os08g0402100	Os02g0214400	1	0	0	0	0.841457
Os06g0679400	Os02g0214400	1	0	0	0	0.841457
Os11g0558200	Os09g0530000	1	0	5	5	0.841441
Os03g0782500	Os02g0697500	1	0	5	5	0.841435
Os12g0484900	Os08g0190700	1	0	4	4	0.841419
Os06g0108900	Os01g0784700	1	0	5	5	0.841406
Os01g0239000	Os04g0497700	1	1	5	5	0.841395
Os03g0251350	Os03g0271100	1	0	5	5	0.841387
Os03g0251350	Os08g0560900	1	0	5	5	0.841387
Os06g0127800	Os02g0829100	1	0	4	4	0.841379
Os03g0413000	Os05g0401200	1	0	5	5	0.841374
Os03g0639300	Os06g0108900	1	1	5	5	0.84136
Os04g0497700	Os12g0292400	1	0	5	5	0.84131
Os06g0140400	Os02g0786500	1	0	4	4	0.841299
Os03g0413000	Os06g0196300	1	0	5	5	0.841281
Os03g0639300	Os05g0121200	1	0	5	5	0.841268
Os12g0612700	Os04g0681600	1	0	4	4	0.841262
Os01g0111500	Os05g0276500	1	0	3	3	0.841212
Os06g0108900	Os04g0640500	1	0	5	5	0.841189
Os03g0639300	Os08g0162600	1	0	5	5	0.841133
Os06g0108900	Os08g0288200	1	0	5	5	0.841127
Os11g0658700	Os07g0272300	1	0	0	0	0.841126
Os10g0556200	Os02g0575500	1	0	5	5	0.8411
Os05g0129800	Os02g0610800	1	0	5	5	0.841099
Os03g0413000	Os05g0200100	1	0	5	5	0.841094
Os12g0484900	Os02g0149700	1	0	4	4	0.841075
Os12g0484900	Os06g0691200	1	0	4	4	0.841068
Os03g0802900	Os12g0605500	1	1	4	4	0.84106
Os04g0497700	Os06g0663800	1	0	5	5	0.841021
Os10g0556200	Os01g0332800	1	0	5	5	0.841004
Os05g0129800	Os03g0311300	1	0	5	5	0.840979
Os06g0571800	Os09g0530000	1	0	5	5	0.840979
Os02g0739700	Os07g0573400	1	0	4	4	0.840974
Os12g0605500	Os03g0607600	1	0	4	4	0.840967
Os06g0108900	Os03g0786100	1	0	5	5	0.840965
Os02g0635800	Os11g0150400	1	0	4	4	0.840961
Os12g0605500	Os10g0497600	1	0	4	4	0.840953
Os04g0493000	Os01g0120500	1	0	5	5	0.840919
Os05g0129800	Os02g0754600	1	0	5	5	0.840907
Os02g0739700	Os01g0547133	1	0	4	4	0.840888
Os06g0348800	Os07g0562700	1	0	5	5	0.840865
Os01g0239000	Os06g0196300	1	0	5	5	0.840837
Os01g0785900	Os03g0329200	1	0	4	4	0.840833
Os12g0484900	Os09g0508200	1	0	4	4	0.840824
Os04g0497700	Os05g0490900	1	0	5	5	0.840758
Os06g0724800	Os05g0389600	1	0	4	4	0.840753
Os01g0239000	Os08g0463900	1	0	5	5	0.840685
Os03g0711100	Os03g0169100	1	0	5	5	0.840684
Os05g0129800	Os02g0326700	1	0	5	5	0.840662
Os12g0605500	Os02g0574600	1	0	4	4	0.840656
Os02g0739700	Os10g0402200	1	0	4	4	0.840649
Os12g0484900	Os05g0207700	1	0	4	4	0.840637
Os04g0497700	Os06g0320500	1	0	5	5	0.840629
Os12g0484900	Os10g0337500	1	0	4	4	0.840625
Os06g0348800	Os03g0744700	1	0	5	5	0.840609
Os03g0251350	Os12g0182700	1	0	5	5	0.840558
Os02g0252400	Os08g0196900	1	0	0	0	0.840512
Os03g0639300	Os02g0638300	1	0	5	5	0.840496
Os06g0348800	Os12g0498500	1	0	5	5	0.840495
Os06g0108900	Os02g0194700	1	0	5	5	0.840389
Os03g0251350	Os08g0162600	1	0	5	5	0.840383
Os06g0127800	Os01g0748000	1	0	4	4	0.840379
Os04g0497700	Os07g0558400	1	0	5	5	0.840357
Os05g0474800	Os01g0841700	1	0	1	1	0.840348
Os06g0348800	Os08g0200300	1	0	5	5	0.840312
Os06g0131700	Os04g0408600	1	0	0	0	0.840309
Os03g0251350	Os05g0388500	1	0	5	5	0.840296
Os03g0251350	Os02g0285800	1	0	5	5	0.840289
Os10g0390800	Os03g0245500	1	0	3	3	0.840287
Os07g0640000	Os07g0203300	1	0	2	2	0.840284
Os06g0571800	Os05g0508900	1	0	5	5	0.840279
Os05g0129800	Os01g0358300	1	0	5	5	0.840267
Os05g0129800	Os08g0162600	1	0	5	5	0.840247
Os10g0556200	Os08g0566600	1	0	5	5	0.840232
Os02g0220400	Os02g0255700	1	0	5	5	0.840219
Os01g0785900	Os05g0419800	1	0	4	4	0.840145
Os03g0251350	Os01g0102600	1	0	5	5	0.840138
Os04g0497700	Os09g0296800	1	0	5	5	0.840063
Os10g0556200	Os11g0127800	1	0	5	5	0.840062
Os03g0639300	Os04g0658300	1	0	5	5	0.840044
Os03g0711100	Os05g0105800	1	0	5	5	0.839986
Os03g0251350	Os08g0463900	1	0	5	5	0.839925
Os06g0348800	Os11g0219000	1	0	5	5	0.83991
Os07g0679500	Os02g0264800	1	0	4	4	0.839905
Os06g0108900	Os06g0185900	1	0	5	5	0.839883
Os05g0129800	Os07g0171100	1	0	5	5	0.839828
Os05g0563000	Os04g0627400	1	0	0	0	0.839807
Os03g0639300	Os05g0575300	1	0	5	5	0.83978
Os03g0251350	Os08g0242700	1	0	5	5	0.839769
[truncated: 48,675 more rows]
