# Supplementary material for: Transcriptional Network Analysis Reveals Drought Resistance Mechanisms of AP2/ERF Transgenic Rice
Source: Front Plant Sci. 2017 Jun 15;8:1044. doi: 10.3389/fpls.2017.01044 (PMC5471331; doi:10.3389/fpls.2017.01044)
Supplement: Supplementary file 4 [file DataSheet2.XLSX]

## Sheet: Cascade Tree
Supplemental Data Set 2. Edges of the dehydration transcription factor cascade tree with OsERF71 as the root node.
Gene ID of cascade tree		Cascade level		is_TF? (1:TF, 0:nonTF)		Modules (0:present in the network but not assigned to Module 1: drought_TF 2:translation 3:oxdative stress 4:cell devision 5:photosynthesis)		Correlation between gene1 and gene2
Gene1	Gene2	Gene1	Gene2	Gene1	Gene2	Gene1	Gene2
Os06g0194000	Os03g0701700	0	1	1	0	1	1	0.738687
Os06g0194000	Os11g0157200	0	1	1	0	1	1	0.680484
Os06g0194000	Os10g0346600	0	1	1	0	1	1	0.676241
Os06g0194000	Os07g0139400	0	1	1	0	1	1	0.64988
Os06g0194000	Os01g0139200	0	1	1	0	1	1	0.623506
Os06g0194000	Os01g0172400	0	1	1	0	1	1	0.617291
Os06g0194000	Os01g0805700	0	1	1	0	1	1	0.616706
Os06g0194000	Os03g0784900	0	1	1	0	1	1	0.578736
Os06g0194000	Os09g0123300	0	1	1	0	1	1	0.556444
Os06g0194000	Os12g0597700	0	1	1	1	1	1	0.551453
Os06g0194000	Os07g0195100	0	1	1	0	1	1	0.551447
Os06g0152200	Os06g0194000	1	0	1	1	1	1	0.550908
Os06g0194000	Os01g0505400	0	1	1	0	1	1	0.541515
Os06g0194000	Os07g0583700	0	1	1	1	1	1	0.540758
Os06g0194000	Os02g0200000	0	1	1	0	1	5	0.533683
Os06g0194000	Os07g0511900	0	1	1	0	1	1	0.523522
Os06g0194000	Os06g0566100	0	1	1	0	1	1	0.516367
Os06g0194000	Os06g0503400	0	1	1	0	1	1	0.513995
Os06g0194000	Os02g0832500	0	1	1	0	1	1	0.511328
Os06g0194000	Os03g0270700	0	1	1	0	1	5	0.510455
Os06g0194000	Os03g0369800	0	1	1	0	1	1	0.505471
Os06g0194000	Os05g0144400	0	1	1	0	1	1	0.505058
Os06g0194000	Os01g0936100	0	1	1	0	1	1	0.503444
Os06g0152200	Os01g0315800	1	2	1	0	1	1	0.588458
Os07g0583700	Os01g0158000	1	2	1	0	1	1	0.65012
Os07g0583700	Os08g0540300	1	2	1	0	1	1	0.673454
Os12g0597700	Os04g0659500	1	2	1	0	1	1	0.713344
Os06g0152200	Os10g0467600	1	2	1	0	1	5	0.525123
Os06g0152200	Os11g0544700	1	2	1	1	1	2	0.517536
Os06g0152200	Os06g0669700	1	2	1	1	1	1	0.514685
Os07g0583700	Os02g0730700	1	2	1	0	1	1	0.531494
Os12g0597700	Os01g0110400	1	2	1	0	1	1	0.608569
Os06g0152200	Os12g0570000	1	2	1	0	1	1	0.512158
Os12g0597700	Os06g0623600	1	2	1	0	1	1	0.592887
Os06g0152200	Os08g0559400	1	2	1	0	1	1	0.502227
Os06g0152200	Os01g0796400	1	2	1	0	1	1	0.500519
Os07g0583700	Os09g0279100	1	2	1	0	1	1	0.695431
Os07g0583700	Os06g0167000	1	2	1	0	1	2	0.660604
Os07g0583700	Os03g0596900	1	2	1	0	1	1	0.658766
Os07g0583700	Os03g0802300	1	2	1	0	1	1	0.649814
Os07g0583700	Os01g0184900	1	2	1	0	1	2	0.618518
Os07g0583700	Os01g0198200	1	2	1	0	1	2	0.604064
Os03g0854500	Os07g0583700	2	1	1	1	2	1	0.603113
Os07g0583700	Os06g0255300	1	2	1	0	1	1	0.602906
Os07g0583700	Os01g0897800	1	2	1	0	1	1	0.597151
Os02g0796500	Os12g0597700	2	1	1	1	1	1	0.604817
Os07g0583700	Os08g0474700	1	2	1	0	1	1	0.560136
Os07g0583700	Os08g0519800	1	2	1	0	1	1	0.558902
Os03g0795900	Os07g0583700	2	1	1	1	1	1	0.547607
Os12g0597700	Os02g0505400	1	2	1	0	1	1	0.540376
Os07g0583700	Os02g0114000	1	2	1	0	1	2	0.539312
Os07g0583700	Os06g0247800	1	2	1	0	1	1	0.539007
Os07g0583700	Os02g0823000	1	2	1	0	1	1	0.538805
Os03g0750800	Os07g0583700	2	1	1	1	1	1	0.53495
Os07g0583700	Os02g0720000	1	2	1	0	1	1	0.532977
Os07g0583700	Os02g0605600	1	2	1	0	1	1	0.532209
Os07g0583700	Os03g0794800	1	2	1	0	1	1	0.531601
Os07g0583700	Os03g0160100	1	2	1	0	1	1	0.529618
Os07g0583700	Os05g0113500	1	2	1	0	1	1	0.52689
Os07g0583700	Os01g0916300	1	2	1	0	1	2	0.526345
Os12g0597700	Os01g0923700	1	2	1	0	1	1	0.592605
Os07g0583700	Os05g0497700	1	2	1	0	1	1	0.523809
Os07g0583700	Os01g0607400	1	2	1	0	1	2	0.517768
Os07g0583700	Os08g0157900	1	2	1	1	1	1	0.515014
Os07g0583700	Os12g0638600	1	2	1	0	1	2	0.513293
Os01g0753000	Os07g0583700	2	1	1	1	1	1	0.510843
Os07g0583700	Os06g0300800	1	2	1	0	1	2	0.507642
Os07g0583700	Os03g0326300	1	2	1	0	1	1	0.50729
Os07g0583700	Os02g0250300	1	2	1	0	1	2	0.500678
Os12g0597700	Os12g0514400	1	2	1	0	1	1	0.732017
Os12g0597700	Os06g0708000	1	2	1	0	1	1	0.691531
Os12g0597700	Os06g0168800	1	2	1	0	1	1	0.649364
Os12g0597700	Os05g0392700	1	2	1	0	1	1	0.624843
Os12g0597700	Os12g0623500	1	2	1	0	1	1	0.617173
Os12g0597700	Os05g0137400	1	2	1	0	1	1	0.591111
Os03g0112700	Os12g0597700	2	1	1	1	1	1	0.588661
Os12g0597700	Os03g0567600	1	2	1	0	1	1	0.586683
Os03g0318600	Os12g0597700	2	1	1	1	1	1	0.571743
Os12g0597700	Os01g0780500	1	2	1	0	1	1	0.554918
Os12g0597700	Os03g0638800	1	2	1	0	1	1	0.550504
Os07g0617000	Os12g0597700	2	1	1	1	1	1	0.547873
Os12g0597700	Os10g0455900	1	2	1	0	1	1	0.532917
Os12g0597700	Os03g0326000	1	2	1	0	1	1	0.524415
Os12g0597700	Os06g0188000	1	2	1	0	1	1	0.52416
Os12g0597700	Os09g0525300	1	2	1	0	1	1	0.515366
Os12g0597700	Os01g0100900	1	2	1	0	1	1	0.508696
Os12g0597700	Os03g0743500	1	2	1	0	1	1	0.506926
Os12g0597700	Os06g0547400	1	2	1	0	1	1	0.503759
Os03g0854500	Os10g0498700	2	3	1	0	2	2	0.678058
Os03g0854500	Os02g0593700	2	3	1	0	2	2	0.673492
Os03g0854500	Os01g0775300	2	3	1	0	2	2	0.62408
Os03g0854500	Os11g0157100	2	3	1	0	2	2	0.614164
Os03g0854500	Os09g0567700	2	3	1	0	2	2	0.611822
Os03g0854500	Os04g0440100	2	3	1	0	2	2	0.597032
Os11g0544700	Os01g0558500	2	3	1	0	2	2	0.663723
Os03g0854500	Os02g0107000	2	3	1	0	2	2	0.584663
Os03g0854500	Os06g0142600	2	3	1	0	2	5	0.581305
Os03g0854500	Os03g0351100	2	3	1	0	2	4	0.578217
Os03g0854500	Os06g0496000	2	3	1	0	2	2	0.575819
Os11g0544700	Os03g0666200	2	3	1	0	2	2	0.707918
Os11g0544700	Os01g0906600	2	3	1	0	2	2	0.689718
Os03g0854500	Os06g0702800	2	3	1	0	2	2	0.561505
Os03g0854500	Os10g0559600	2	3	1	0	2	2	0.561364
Os03g0854500	Os05g0447500	2	3	1	0	2	2	0.559838
Os11g0544700	Os02g0810450	2	3	1	0	2	2	0.597303
Os07g0490200	Os11g0544700	3	2	1	1	2	2	0.587209
Os03g0854500	Os08g0374100	2	3	1	0	2	2	0.545399
Os11g0544700	Os12g0160400	2	3	1	0	2	2	0.569255
Os03g0854500	Os03g0255500	2	3	1	0	2	5	0.537778
Os03g0854500	Os03g0672700	2	3	1	0	2	2	0.537395
Os03g0750800	Os11g0146700	2	3	1	0	1	1	0.698894
Os11g0544700	Os02g0743500	2	3	1	0	2	2	0.581115
Os11g0544700	Os06g0142900	2	3	1	0	2	2	0.592739
Os11g0544700	Os03g0756700	2	3	1	0	2	2	0.537541
Os03g0680800	Os03g0854500	3	2	1	1	5	2	0.533489
Os11g0544700	Os06g0688100	2	3	1	0	2	2	0.626782
Os03g0854500	Os06g0213400	2	3	1	0	2	5	0.528208
Os03g0854500	Os07g0444000	2	3	1	0	2	2	0.527847
Os03g0854500	Os05g0562400	2	3	1	1	2	2	0.526253
Os11g0544700	Os02g0820000	2	3	1	0	2	2	0.678771
Os11g0544700	Os04g0610000	2	3	1	0	2	2	0.55176
Os03g0750800	Os03g0786800	2	3	1	0	1	1	0.686941
Os11g0544700	Os02g0236100	2	3	1	0	2	2	0.629638
Os03g0318600	Os03g0209000	2	3	1	0	1	4	-0.59273
Os01g0279900	Os11g0544700	3	2	1	1	2	2	0.604768
Os03g0854500	Os02g0564000	2	3	1	0	2	5	0.517698
Os03g0750800	Os03g0398250	2	3	1	0	1	2	-0.51779
Os03g0854500	Os07g0623100	2	3	1	1	2	2	0.515436
Os04g0476500	Os11g0544700	3	2	1	1	2	2	0.520836
Os11g0544700	Os01g0225200	2	3	1	0	2	2	0.599201
Os03g0854500	Os02g0781800	2	3	1	0	2	2	0.506971
Os03g0854500	Os06g0105800	2	3	1	1	2	5	0.505802
Os03g0854500	Os06g0221100	2	3	1	0	2	2	0.503917
Os03g0854500	Os07g0686700	2	3	1	0	2	2	0.503165
Os06g0669700	Os09g0534800	2	3	1	0	1	1	0.704842
Os06g0669700	Os08g0425800	2	3	1	0	1	1	0.700452
Os03g0318600	Os02g0735900	2	3	1	0	1	1	0.779837
Os03g0795900	Os08g0224100	2	3	1	0	1	1	0.682199
Os03g0318600	Os04g0609600	2	3	1	0	1	1	0.714138
Os03g0795900	Os08g0117900	2	3	1	0	1	1	0.590047
Os03g0112700	Os01g0329400	2	3	1	0	1	2	0.606746
Os05g0463800	Os08g0157900	3	2	1	1	1	1	0.613835
Os03g0795900	Os12g0162500	2	3	1	1	1	1	0.625711
Os08g0157900	Os01g0120700	2	3	1	0	1	1	0.658036
Os03g0318600	Os10g0369600	2	3	1	1	1	1	0.606157
Os08g0157900	Os01g0846900	2	3	1	0	1	1	0.674599
Os03g0318600	Os01g0665300	2	3	1	0	1	1	0.636212
Os03g0318600	Os06g0693700	2	3	1	0	1	1	0.825175
Os03g0318600	Os02g0150900	2	3	1	0	1	1	0.759871
Os08g0157900	Os08g0485700	2	3	1	1	1	1	0.652484
Os03g0750800	Os03g0314100	2	3	1	0	1	1	0.714126
Os03g0318600	Os10g0105400	2	3	1	0	1	1	0.5896
Os03g0318600	Os03g0390200	2	3	1	0	1	1	0.640347
Os03g0795900	Os08g0500200	2	3	1	0	1	1	0.568382
Os03g0795900	Os07g0626600	2	3	1	0	1	1	0.567045
Os03g0795900	Os05g0411600	2	3	1	0	1	1	0.60819
Os01g0884300	Os03g0318600	3	2	1	1	1	1	0.733046
Os08g0157900	Os01g0261100	2	3	1	0	1	1	0.700442
Os03g0318600	Os02g0134300	2	3	1	0	1	4	0.628913
Os03g0318600	Os02g0184500	2	3	1	0	1	1	0.735718
Os03g0318600	Os05g0432700	2	3	1	0	1	4	0.604296
Os03g0318600	Os03g0132800	2	3	1	0	1	1	0.578403
Os11g0544700	Os05g0589000	2	3	1	0	2	2	0.681547
Os11g0544700	Os02g0608400	2	3	1	0	2	2	0.670297
Os11g0544700	Os11g0544600	2	3	1	0	2	2	0.631799
Os11g0544700	Os03g0758600	2	3	1	0	2	2	0.609237
Os11g0544700	Os09g0306700	2	3	1	0	2	2	0.607671
Os11g0544700	Os08g0477800	2	3	1	0	2	2	0.606215
Os11g0544700	Os02g0174200	2	3	1	0	2	2	0.601114
Os11g0544700	Os03g0100900	2	3	1	0	2	2	0.597171
Os11g0544700	Os11g0497000	2	3	1	0	2	2	0.593828
Os11g0544700	Os06g0495700	2	3	1	0	2	2	0.59079
Os11g0544700	Os07g0173200	2	3	1	0	2	2	0.584501
Os11g0544700	Os03g0254700	2	3	1	0	2	2	0.578766
Os11g0544700	Os10g0466300	2	3	1	0	2	2	0.577937
Os06g0485100	Os11g0544700	3	2	1	1	2	2	0.577264
Os11g0544700	Os09g0248200	2	3	1	0	2	2	0.576499
Os11g0544700	Os03g0349000	2	3	1	0	2	2	0.562444
Os11g0544700	Os05g0120100	2	3	1	0	2	2	0.556513
Os11g0544700	Os05g0107300	2	3	1	0	2	2	0.556492
Os11g0544700	Os09g0508300	2	3	1	0	2	2	0.555078
Os11g0544700	Os07g0596600	2	3	1	0	2	5	0.554417
Os11g0544700	Os03g0344100	2	3	1	0	2	2	0.553875
Os11g0544700	Os07g0682400	2	3	1	0	2	2	0.551466
Os11g0544700	Os12g0562600	2	3	1	0	2	2	0.551456
Os11g0544700	Os01g0698300	2	3	1	0	2	2	0.550669
Os11g0544700	Os07g0207700	2	3	1	0	2	2	0.550445
Os11g0544700	Os06g0704900	2	3	1	0	2	2	0.549384
Os11g0544700	Os03g0754900	2	3	1	0	2	2	0.547815
Os11g0544700	Os02g0133300	2	3	1	0	2	2	0.54752
Os11g0544700	Os01g0155600	2	3	1	0	2	2	0.54506
Os11g0544700	Os12g0527800	2	3	1	0	2	2	0.544084
Os11g0544700	Os06g0713900	2	3	1	0	2	2	0.543424
Os11g0544700	Os02g0128300	2	3	1	0	2	2	0.543254
Os11g0544700	Os02g0137400	2	3	1	0	2	2	0.542336
Os11g0544700	Os01g0253100	2	3	1	0	2	4	0.539641
Os11g0544700	Os05g0463600	2	3	1	0	2	2	0.538525
Os11g0544700	Os12g0277400	2	3	1	0	2	2	0.529051
Os11g0544700	Os05g0389300	2	3	1	0	2	2	0.525891
Os11g0544700	Os01g0821800	2	3	1	0	2	2	0.523649
Os11g0544700	Os03g0862100	2	3	1	0	2	2	0.522896
Os11g0544700	Os12g0628500	2	3	1	0	2	2	0.522605
Os11g0544700	Os01g0536000	2	3	1	0	2	5	0.521269
Os11g0544700	Os11g0244800	2	3	1	0	2	2	0.519237
Os11g0544700	Os12g0563500	2	3	1	0	2	2	0.518654
Os11g0544700	Os03g0353500	2	3	1	0	2	2	0.516373
Os11g0544700	Os02g0510000	2	3	1	0	2	2	0.514848
Os11g0544700	Os01g0612000	2	3	1	0	2	2	0.512468
Os11g0544700	Os03g0628900	2	3	1	0	2	2	0.511199
Os11g0544700	Os03g0708600	2	3	1	0	2	2	0.508474
Os06g0130600	Os11g0544700	3	2	1	1	2	2	0.507325
Os11g0544700	Os03g0333200	2	3	1	0	2	2	0.507213
Os07g0496300	Os11g0544700	3	2	1	1	2	2	0.505622
Os04g0486400	Os11g0544700	3	2	1	1	2	2	0.505545
Os11g0544700	Os03g0372700	2	3	1	0	2	2	0.505503
Os11g0544700	Os03g0270200	2	3	1	0	2	2	0.504703
Os11g0544700	Os05g0594900	2	3	1	0	2	2	0.503671
Os01g0934300	Os03g0750800	3	2	1	1	2	1	0.555614
Os03g0750800	Os12g0564600	2	3	1	0	1	1	0.757466
Os03g0750800	Os01g0549400	2	3	1	0	1	1	0.704822
Os03g0750800	Os01g0510800	2	3	1	0	1	1	0.683601
Os03g0750800	Os01g0267100	2	3	1	0	1	1	0.681515
Os03g0750800	Os06g0698859	2	3	1	0	1	1	0.678086
Os03g0750800	Os05g0207900	2	3	1	0	1	1	0.676966
Os03g0750800	Os01g0967100	2	3	1	0	1	1	0.675575
Os03g0750800	Os03g0740700	2	3	1	0	1	1	0.661632
Os03g0750800	Os04g0321600	2	3	1	0	1	2	0.659917
Os03g0750800	Os04g0609100	2	3	1	0	1	1	0.653928
Os03g0750800	Os01g0977600	2	3	1	0	1	1	0.651979
Os03g0750800	Os04g0550400	2	3	1	0	1	2	0.639584
Os03g0750800	Os05g0490700	2	3	1	0	1	2	0.637706
Os03g0750800	Os04g0221600	2	3	1	0	1	1	0.624328
Os03g0750800	Os05g0392100	2	3	1	0	1	1	0.622049
Os03g0750800	Os05g0144300	2	3	1	0	1	1	0.617534
Os03g0750800	Os06g0229300	2	3	1	1	1	2	0.598579
Os08g0157900	Os05g0521500	2	3	1	0	1	1	0.621509
Os03g0750800	Os03g0210800	2	3	1	0	1	2	0.592833
Os03g0750800	Os08g0335000	2	3	1	0	1	2	0.592194
Os02g0551400	Os03g0750800	3	2	1	1	2	1	0.585411
Os08g0157900	Os04g0405800	2	3	1	0	1	1	0.676761
Os03g0750800	Os10g0339400	2	3	1	0	1	2	0.575166
Os03g0750800	Os02g0689800	2	3	1	0	1	2	0.570789
Os03g0750800	Os12g0126800	2	3	1	0	1	2	0.566243
Os02g0796500	Os07g0507700	2	3	1	0	1	1	0.569083
Os03g0750800	Os10g0127700	2	3	1	0	1	2	0.562759
Os03g0750800	Os04g0401300	2	3	1	0	1	1	0.560386
Os03g0795900	Os10g0572500	2	3	1	0	1	1	0.711499
Os08g0157900	Os07g0602700	2	3	1	0	1	1	0.692079
Os03g0750800	Os05g0463900	2	3	1	0	1	1	0.549549
Os03g0112700	Os03g0213300	2	3	1	0	1	1	0.696866
Os08g0157900	Os07g0693500	2	3	1	0	1	1	0.583618
Os08g0157900	Os05g0381700	2	3	1	0	1	1	0.677567
Os03g0750800	Os03g0213400	2	3	1	0	1	2	0.539252
Os03g0750800	Os02g0596100	2	3	1	0	1	2	0.538421
Os03g0750800	Os01g0125900	2	3	1	0	1	2	0.536437
Os03g0112700	Os03g0205000	2	3	1	0	1	1	0.635801
Os03g0750800	Os12g0110000	2	3	1	0	1	2	0.534221
Os03g0750800	Os01g0694300	2	3	1	0	1	2	0.533031
Os03g0750800	Os03g0802800	2	3	1	0	1	2	0.523014
Os03g0750800	Os04g0448200	2	3	1	0	1	1	0.52119
Os03g0112700	Os03g0843600	2	3	1	0	1	1	0.681866
Os03g0112700	Os07g0471000	2	3	1	0	1	1	0.75531
Os08g0157900	Os08g0562200	2	3	1	1	1	1	0.591925
Os03g0750800	Os04g0471400	2	3	1	0	1	1	0.506704
Os03g0750800	Os08g0276200	2	3	1	1	1	1	0.501274
Os03g0795900	Os01g0221500	2	3	1	0	1	1	0.737362
Os03g0795900	Os06g0486400	2	3	1	0	1	1	0.711066
Os03g0795900	Os09g0133600	2	3	1	0	1	1	0.682389
Os03g0795900	Os01g0766200	2	3	1	0	1	1	0.660713
Os03g0795900	Os02g0819300	2	3	1	0	1	4	0.650757
Os03g0795900	Os01g0604900	2	3	1	0	1	4	-0.65065
Os03g0795900	Os01g0873700	2	3	1	0	1	4	0.643067
Os03g0318600	Os05g0101200	2	3	1	0	1	1	0.687095
Os03g0795900	Os03g0168200	2	3	1	0	1	4	0.63534
Os03g0795900	Os12g0176300	2	3	1	0	1	4	-0.63013
Os03g0318600	Os03g0335300	2	3	1	0	1	1	0.747619
Os03g0112700	Os05g0350700	2	3	1	0	1	1	0.690573
Os03g0318600	Os05g0533700	2	3	1	0	1	4	0.70881
Os03g0795900	Os06g0635200	2	3	1	0	1	2	0.623192
Os03g0795900	Os12g0438000	2	3	1	0	1	4	-0.62133
Os03g0318600	Os11g0655800	2	3	1	0	1	1	0.683291
Os03g0318600	Os05g0475300	2	3	1	0	1	1	0.723045
Os03g0112700	Os02g0822000	2	3	1	0	1	1	0.75244
Os03g0318600	Os03g0826600	2	3	1	0	1	1	0.718347
Os03g0795900	Os02g0773600	2	3	1	0	1	4	-0.60635
Os03g0795900	Os08g0478500	2	3	1	0	1	1	0.60545
Os03g0318600	Os01g0793500	2	3	1	0	1	1	0.629429
Os03g0795900	Os12g0230100	2	3	1	0	1	4	0.594875
Os03g0795900	Os05g0537400	2	3	1	0	1	2	0.585058
Os03g0318600	Os02g0265900	2	3	1	0	1	1	0.699758
Os03g0318600	Os09g0482720	2	3	1	0	1	1	0.70075
Os03g0795900	Os02g0529700	2	3	1	0	1	4	-0.57961
Os03g0318600	Os09g0442600	2	3	1	0	1	1	0.587914
Os03g0795900	Os06g0146400	2	3	1	0	1	4	0.575577
Os03g0795900	Os02g0639600	2	3	1	0	1	4	-0.57409
Os03g0795900	Os02g0264800	2	3	1	0	1	4	-0.57301
Os03g0318600	Os01g0929000	2	3	1	0	1	4	-0.59785
Os03g0795900	Os10g0502100	2	3	1	0	1	4	-0.56864
Os03g0318600	Os04g0405600	2	3	1	0	1	1	0.681053
Os03g0795900	Os03g0326500	2	3	1	0	1	2	0.568461
Os03g0318600	Os05g0110800	2	3	1	0	1	1	0.636769
Os03g0795900	Os08g0101100	2	3	1	0	1	4	-0.56639
Os03g0112700	Os01g0355500	2	3	1	0	1	1	0.721554
Os03g0318600	Os05g0545000	2	3	1	0	1	1	0.636992
Os01g0211800	Os03g0795900	3	2	1	1	4	1	-0.5639
Os03g0795900	Os01g0920100	2	3	1	0	1	1	0.562054
Os03g0795900	Os02g0175400	2	3	1	0	1	4	-0.56111
Os03g0795900	Os10g0195600	2	3	1	0	1	4	-0.56005
Os03g0318600	Os06g0677300	2	3	1	0	1	1	0.670146
Os03g0318600	Os08g0538600	2	3	1	0	1	4	0.616164
Os03g0318600	Os11g0614900	2	3	1	0	1	1	0.595561
Os03g0795900	Os01g0166300	2	3	1	0	1	4	-0.55723
Os03g0318600	Os02g0692700	2	3	1	0	1	1	0.665438
Os03g0795900	Os01g0212000	2	3	1	0	1	4	-0.55307
Os03g0795900	Os07g0616900	2	3	1	0	1	4	0.551102
Os03g0318600	Os03g0358100	2	3	1	0	1	1	0.654448
Os03g0795900	Os05g0543100	2	3	1	0	1	4	-0.54907
Os03g0318600	Os12g0124700	2	3	1	0	1	4	-0.55056
Os03g0318600	Os01g0951100	2	3	1	0	1	4	-0.57543
Os03g0112700	Os02g0631200	2	3	1	0	1	1	0.723128
Os03g0795900	Os04g0419700	2	3	1	0	1	4	-0.54493
Os03g0795900	Os07g0133500	2	3	1	0	1	4	-0.54431
Os03g0795900	Os03g0250200	2	3	1	0	1	4	-0.54274
Os03g0795900	Os05g0533800	2	3	1	0	1	4	-0.54232
Os03g0112700	Os08g0430000	2	3	1	0	1	1	0.711177
Os03g0318600	Os05g0466800	2	3	1	0	1	1	0.610104
Os03g0795900	Os04g0619300	2	3	1	0	1	4	-0.53694
Os03g0795900	Os03g0780800	2	3	1	0	1	4	-0.53562
Os03g0318600	Os11g0128400	2	3	1	0	1	4	-0.5458
Os03g0795900	Os02g0120800	2	3	1	0	1	4	-0.53533
Os03g0795900	Os03g0717900	2	3	1	0	1	1	0.535253
Os03g0795900	Os02g0461400	2	3	1	0	1	4	-0.5348
Os03g0795900	Os08g0107500	2	3	1	0	1	1	0.532187
Os03g0318600	Os06g0354700	2	3	1	0	1	4	0.547598
Os03g0318600	Os11g0158400	2	3	1	0	1	2	0.553889
Os03g0795900	Os10g0420200	2	3	1	0	1	4	-0.52874
Os03g0795900	Os03g0301600	2	3	1	0	1	4	-0.52453
Os03g0112700	Os12g0566500	2	3	1	0	1	1	0.599341
Os03g0795900	Os02g0633100	2	3	1	0	1	2	0.523552
Os03g0795900	Os03g0713100	2	3	1	0	1	4	-0.5235
Os03g0795900	Os06g0142700	2	3	1	0	1	4	-0.52334
Os03g0112700	Os05g0594700	2	3	1	0	1	2	0.550983
Os03g0795900	Os10g0418000	2	3	1	0	1	4	-0.52288
Os03g0795900	Os06g0725900	2	3	1	0	1	1	0.522273
Os03g0795900	Os04g0613300	2	3	1	0	1	2	0.522196
Os03g0795900	Os01g0107900	2	3	1	0	1	4	0.521588
Os03g0795900	Os01g0935600	2	3	1	0	1	4	0.520998
Os03g0318600	Os03g0211100	2	3	1	0	1	4	0.549821
Os03g0318600	Os11g0672700	2	3	1	0	1	4	-0.57458
Os03g0795900	Os09g0338400	2	3	1	0	1	4	0.520429
Os03g0795900	Os04g0674300	2	3	1	0	1	4	-0.52021
Os03g0795900	Os04g0525700	2	3	1	0	1	4	-0.52016
Os03g0795900	Os12g0191500	2	3	1	0	1	4	-0.51998
Os03g0318600	Os05g0196100	2	3	1	0	1	4	0.531955
Os03g0795900	Os03g0718100	2	3	1	0	1	4	-0.51963
Os03g0795900	Os02g0539100	2	3	1	0	1	2	0.519512
Os03g0795900	Os01g0662600	2	3	1	0	1	4	0.519006
Os03g0795900	Os05g0122900	2	3	1	0	1	4	-0.51819
Os03g0795900	Os03g0819900	2	3	1	0	1	4	-0.51803
Os03g0318600	Os12g0586000	2	3	1	0	1	1	0.665559
Os03g0795900	Os01g0969100	2	3	1	0	1	4	-0.51736
Os03g0318600	Os09g0425900	2	3	1	0	1	1	0.691195
Os03g0795900	Os06g0474500	2	3	1	0	1	4	-0.51687
Os03g0795900	Os12g0163700	2	3	1	0	1	4	-0.51683
Os03g0318600	Os12g0507300	2	3	1	0	1	1	0.754935
Os03g0795900	Os01g0935800	2	3	1	0	1	4	-0.51656
Os03g0795900	Os07g0616600	2	3	1	0	1	4	-0.51635
Os03g0795900	Os03g0115000	2	3	1	0	1	4	-0.51522
Os03g0795900	Os06g0115700	2	3	1	0	1	4	-0.51494
Os03g0795900	Os03g0775600	2	3	1	0	1	4	0.514257
Os03g0318600	Os11g0168100	2	3	1	0	1	4	-0.51856
Os03g0318600	Os07g0681700	2	3	1	0	1	4	-0.51691
Os03g0795900	Os06g0275500	2	3	1	0	1	4	-0.51167
Os03g0318600	Os10g0389000	2	3	1	0	1	1	0.649081
Os03g0318600	Os02g0670900	2	3	1	0	1	1	0.625958
Os03g0318600	Os07g0687700	2	3	1	1	1	1	0.720135
Os03g0795900	Os08g0483600	2	3	1	0	1	4	0.510375
Os03g0318600	Os08g0130900	2	3	1	0	1	4	-0.58964
Os03g0112700	Os06g0128300	2	3	1	0	1	1	0.604669
Os03g0318600	Os03g0138500	2	3	1	0	1	4	-0.52477
Os02g0139000	Os03g0795900	3	2	1	1	1	1	0.509845
Os03g0795900	Os12g0588800	2	3	1	0	1	4	-0.50882
Os03g0318600	Os06g0716000	2	3	1	0	1	1	0.826303
Os03g0318600	Os10g0337600	2	3	1	0	1	4	-0.54768
Os03g0795900	Os11g0444900	2	3	1	0	1	2	0.507897
Os03g0318600	Os05g0358200	2	3	1	0	1	4	-0.51914
Os03g0795900	Os07g0170200	2	3	1	0	1	4	0.506802
Os03g0318600	Os08g0266700	2	3	1	0	1	4	-0.59796
Os03g0318600	Os01g0765500	2	3	1	0	1	4	-0.56842
Os03g0795900	Os01g0316900	2	3	1	0	1	4	0.505159
Os03g0795900	Os04g0512400	2	3	1	0	1	4	-0.50513
Os03g0795900	Os06g0140400	2	3	1	1	1	4	-0.50502
Os03g0795900	Os05g0476200	2	3	1	0	1	4	-0.50492
Os03g0795900	Os11g0111800	2	3	1	0	1	4	-0.5035
Os08g0157900	Os01g0911100	2	3	1	0	1	1	0.509482
Os03g0795900	Os07g0200000	2	3	1	0	1	4	-0.50307
Os03g0795900	Os06g0669400	2	3	1	0	1	4	0.502825
Os08g0157900	Os06g0340600	2	3	1	0	1	1	0.591395
Os08g0157900	Os03g0656500	2	3	1	0	1	1	0.641035
Os02g0796500	Os01g0259200	2	3	1	0	1	1	0.537489
Os03g0318600	Os03g0191400	2	3	1	0	1	1	0.747394
Os03g0318600	Os09g0572900	2	3	1	0	1	1	0.728032
Os03g0318600	Os08g0550400	2	3	1	0	1	1	0.726525
Os03g0318600	Os05g0316200	2	3	1	0	1	1	0.723912
Os03g0318600	Os02g0817700	2	3	1	0	1	1	0.714694
Os03g0318600	Os02g0601100	2	3	1	0	1	1	0.713292
Os03g0318600	Os03g0582200	2	3	1	0	1	4	0.708887
Os03g0318600	Os05g0163700	2	3	1	0	1	1	0.703513
Os03g0318600	Os07g0684800	2	3	1	1	1	1	0.689213
Os03g0318600	Os01g0112500	2	3	1	0	1	1	0.687273
Os03g0318600	Os11g0490900	2	3	1	1	1	1	0.685638
Os03g0224200	Os03g0318600	3	2	1	1	1	1	0.681465
Os03g0318600	Os03g0302000	2	3	1	0	1	1	0.680678
Os03g0318600	Os08g0481100	2	3	1	0	1	1	0.676683
Os03g0318600	Os04g0556300	2	3	1	0	1	1	0.674985
Os03g0318600	Os02g0650500	2	3	1	0	1	1	0.670477
Os03g0112700	Os03g0280000	2	3	1	0	1	1	0.766493
Os03g0318600	Os11g0588300	2	3	1	0	1	1	0.668956
Os03g0318600	Os02g0750600	2	3	1	0	1	1	0.668529
Os03g0318600	Os05g0138300	2	3	1	0	1	1	0.665815
Os03g0318600	Os09g0452900	2	3	1	0	1	1	0.661769
Os03g0318600	Os09g0487200	2	3	1	0	1	4	-0.65912
Os03g0318600	Os03g0327100	2	3	1	1	1	1	0.65871
Os03g0112700	Os01g0767900	2	3	1	0	1	1	0.664245
Os03g0318600	Os07g0639600	2	3	1	0	1	1	0.642057
Os03g0318600	Os10g0478100	2	3	1	0	1	1	-0.6389
Os03g0318600	Os03g0635800	2	3	1	0	1	4	-0.63751
Os03g0318600	Os09g0572700	2	3	1	0	1	1	0.633373
Os03g0318600	Os09g0475500	2	3	1	0	1	1	0.632983
Os03g0318600	Os05g0110900	2	3	1	0	1	1	0.631483
Os03g0318600	Os03g0218400	2	3	1	0	1	1	0.628968
Os03g0318600	Os10g0535800	2	3	1	0	1	1	0.628431
Os03g0318600	Os03g0209800	2	3	1	0	1	4	-0.62814
Os03g0318600	Os06g0554700	2	3	1	0	1	4	0.623884
Os03g0318600	Os11g0520500	2	3	1	0	1	1	0.622855
Os03g0318600	Os04g0655300	2	3	1	0	1	4	0.619197
Os03g0318600	Os01g0136400	2	3	1	0	1	1	0.618213
Os03g0318600	Os01g0728300	2	3	1	0	1	1	0.617037
Os03g0318600	Os10g0552400	2	3	1	0	1	1	0.616099
Os03g0318600	Os11g0184900	2	3	1	1	1	1	0.615425
Os08g0157900	Os10g0542800	2	3	1	0	1	1	0.620822
Os03g0318600	Os03g0324900	2	3	1	0	1	1	0.610467
Os03g0318600	Os01g0639600	2	3	1	0	1	1	0.610378
Os03g0318600	Os01g0672400	2	3	1	0	1	1	0.609807
Os03g0318600	Os11g0634200	2	3	1	0	1	1	0.609627
Os03g0224700	Os03g0318600	3	2	1	1	1	1	0.609325
Os03g0318600	Os01g0248500	2	3	1	0	1	1	0.609183
Os07g0617000	Os01g0888900	2	3	1	0	1	1	0.680401
Os03g0318600	Os01g0919500	2	3	1	0	1	1	0.601851
Os03g0318600	Os03g0723700	2	3	1	0	1	1	0.601388
Os03g0318600	Os06g0651000	2	3	1	0	1	1	0.601383
Os03g0318600	Os10g0406300	2	3	1	1	1	1	0.599707
Os03g0318600	Os11g0114600	2	3	1	0	1	1	0.598628
Os03g0318600	Os02g0740700	2	3	1	0	1	1	0.598075
Os03g0318600	Os06g0147250	2	3	1	0	1	1	0.59516
Os03g0318600	Os08g0509100	2	3	1	0	1	1	0.593984
Os03g0318600	Os05g0396900	2	3	1	0	1	4	-0.59393
Os03g0318600	Os12g0114100	2	3	1	0	1	4	0.590067
Os03g0318600	Os01g0959100	2	3	1	0	1	1	0.588961
Os03g0318600	Os01g0627500	2	3	1	0	1	4	0.587801
Os03g0318600	Os07g0539700	2	3	1	0	1	1	0.586299
Os03g0318600	Os04g0677300	2	3	1	0	1	1	0.586181
Os03g0318600	Os09g0454600	2	3	1	0	1	1	0.584476
Os03g0318600	Os06g0548200	2	3	1	0	1	4	0.582702
Os03g0318600	Os05g0595100	2	3	1	0	1	1	0.582268
Os03g0318600	Os10g0491000	2	3	1	0	1	1	0.578745
Os03g0318600	Os02g0742900	2	3	1	0	1	4	-0.57809
Os03g0318600	Os02g0742800	2	3	1	0	1	4	-0.57617
Os03g0318600	Os02g0774200	2	3	1	0	1	1	0.575604
Os03g0318600	Os01g0314800	2	3	1	0	1	1	0.574947
Os03g0318600	Os09g0532000	2	3	1	0	1	1	0.574669
Os03g0318600	Os10g0561400	2	3	1	1	1	2	0.573445
Os03g0318600	Os03g0807700	2	3	1	0	1	4	-0.57302
Os03g0318600	Os08g0380100	2	3	1	0	1	4	-0.56852
Os03g0318600	Os06g0166400	2	3	1	1	1	1	0.567606
Os01g0165000	Os03g0318600	3	2	1	1	1	1	0.566131
Os03g0318600	Os03g0806600	2	3	1	0	1	1	0.565686
Os03g0318600	Os04g0195100	2	3	1	0	1	2	-0.56356
Os03g0318600	Os10g0532300	2	3	1	0	1	1	0.562088
Os03g0318600	Os09g0379600	2	3	1	1	1	1	0.560367
Os03g0318600	Os10g0135600	2	3	1	0	1	1	0.560297
Os03g0318600	Os04g0671100	2	3	1	0	1	1	0.559031
Os03g0318600	Os01g0833400	2	3	1	0	1	1	0.558152
Os03g0112700	Os03g0703400	2	3	1	0	1	1	0.607718
Os03g0318600	Os03g0773300	2	3	1	0	1	1	0.555753
Os03g0318600	Os05g0376600	2	3	1	0	1	4	-0.55508
Os03g0112700	Os07g0568300	2	3	1	1	1	1	0.761208
Os03g0318600	Os03g0811200	2	3	1	0	1	4	-0.55148
Os03g0318600	Os06g0666400	2	3	1	0	1	1	0.551273
Os03g0318600	Os06g0636700	2	3	1	0	1	4	-0.5487
Os03g0318600	Os11g0491400	2	3	1	0	1	1	0.54831
Os07g0617000	Os01g0830700	2	3	1	0	1	1	0.668629
Os08g0157900	Os04g0619400	2	3	1	0	1	1	0.554359
Os03g0318600	Os01g0747400	2	3	1	0	1	4	0.545551
Os03g0318600	Os09g0371000	2	3	1	0	1	1	0.540136
Os03g0318600	Os04g0177300	2	3	1	0	1	4	-0.5399
Os03g0318600	Os06g0670300	2	3	1	1	1	1	0.538418
Os03g0318600	Os03g0575200	2	3	1	0	1	4	0.537147
Os03g0318600	Os07g0192000	2	3	1	0	1	1	0.536986
Os03g0318600	Os03g0219300	2	3	1	0	1	4	0.536923
Os03g0318600	Os01g0215700	2	3	1	0	1	4	-0.53596
Os03g0318600	Os02g0783000	2	3	1	0	1	4	-0.53586
Os03g0318600	Os10g0563300	2	3	1	0	1	4	-0.53442
Os03g0318600	Os12g0233100	2	3	1	0	1	4	-0.53415
Os08g0157900	Os02g0313700	2	3	1	0	1	1	0.584415
Os03g0318600	Os07g0573800	2	3	1	0	1	4	0.533556
Os03g0318600	Os11g0160500	2	3	1	1	1	1	0.532419
Os03g0318600	Os01g0801000	2	3	1	0	1	4	-0.53156
Os01g0246700	Os03g0318600	3	2	1	1	1	1	0.531212
Os03g0318600	Os11g0181500	2	3	1	0	1	2	0.53012
Os03g0318600	Os04g0396800	2	3	1	0	1	4	-0.52983
Os03g0318600	Os07g0596000	2	3	1	0	1	4	-0.5297
Os03g0318600	Os07g0559700	2	3	1	0	1	1	0.529443
Os03g0112700	Os02g0173800	2	3	1	0	1	1	0.637869
Os03g0318600	Os03g0212600	2	3	1	0	1	4	-0.52902
Os03g0318600	Os05g0444200	2	3	1	1	1	1	0.528446
Os03g0318600	Os09g0255400	2	3	1	0	1	1	0.527044
Os03g0318600	Os04g0600300	2	3	1	0	1	1	0.524451
Os03g0318600	Os04g0376400	2	3	1	0	1	4	-0.52396
Os01g0192300	Os03g0318600	3	2	1	1	1	1	0.523071
Os01g0261200	Os03g0112700	3	2	1	1	1	1	0.623408
Os03g0318600	Os10g0416200	2	3	1	0	1	4	-0.52286
Os03g0318600	Os06g0297600	2	3	1	0	1	4	-0.52285
Os03g0318600	Os03g0288900	2	3	1	0	1	4	-0.52253
Os03g0318600	Os09g0508200	2	3	1	0	1	4	-0.52228
Os03g0318600	Os02g0762200	2	3	1	0	1	4	-0.52152
Os01g0626400	Os03g0318600	3	2	1	1	1	1	0.520578
Os03g0318600	Os05g0529600	2	3	1	0	1	4	-0.51935
Os03g0318600	Os02g0752300	2	3	1	0	1	4	-0.51935
Os03g0318600	Os02g0526400	2	3	1	0	1	1	0.518997
Os03g0318600	Os05g0590000	2	3	1	0	1	4	-0.51848
Os03g0318600	Os01g0222300	2	3	1	0	1	4	-0.51841
Os03g0318600	Os01g0226200	2	3	1	0	1	4	-0.51786
Os03g0318600	Os06g0147300	2	3	1	0	1	1	0.516593
Os03g0318600	Os02g0777400	2	3	1	0	1	4	-0.51644
Os03g0318600	Os05g0210500	2	3	1	0	1	4	-0.5155
Os03g0318600	Os07g0182900	2	3	1	0	1	4	-0.51541
Os03g0318600	Os10g0117000	2	3	1	0	1	4	-0.51519
Os03g0318600	Os07g0132300	2	3	1	0	1	4	-0.51385
Os03g0318600	Os12g0590500	2	3	1	0	1	4	-0.51384
Os03g0318600	Os06g0218300	2	3	1	0	1	1	0.513252
Os03g0318600	Os01g0107700	2	3	1	0	1	4	-0.51279
Os03g0318600	Os09g0539400	2	3	1	0	1	4	-0.51209
Os03g0318600	Os12g0161900	2	3	1	0	1	4	-0.51177
Os03g0318600	Os05g0119200	2	3	1	0	1	1	0.511712
Os03g0318600	Os01g0969700	2	3	1	0	1	4	-0.51151
Os03g0318600	Os02g0830700	2	3	1	0	1	4	-0.51065
Os03g0318600	Os01g0759000	2	3	1	0	1	4	-0.5106
Os03g0318600	Os06g0284800	2	3	1	0	1	4	-0.51039
Os03g0318600	Os04g0676700	2	3	1	1	1	1	0.508045
Os03g0318600	Os11g0151700	2	3	1	0	1	1	0.507648
Os03g0318600	Os12g0158300	2	3	1	0	1	4	-0.5075
Os03g0318600	Os02g0101400	2	3	1	0	1	4	-0.50725
Os08g0157900	Os05g0498400	2	3	1	0	1	1	0.508609
Os03g0318600	Os04g0602500	2	3	1	0	1	4	-0.50677
Os03g0318600	Os05g0452800	2	3	1	0	1	4	-0.50481
Os03g0318600	Os07g0587200	2	3	1	0	1	4	-0.50461
Os03g0318600	Os01g0795600	2	3	1	0	1	1	0.504381
Os03g0318600	Os01g0201600	2	3	1	0	1	4	-0.5042
Os08g0157900	Os03g0136500	2	3	1	0	1	1	0.548581
Os03g0318600	Os11g0127600	2	3	1	1	1	1	0.502631
Os03g0318600	Os04g0185100	2	3	1	0	1	4	-0.50244
Os03g0318600	Os05g0324700	2	3	1	0	1	1	0.502422
Os03g0318600	Os02g0700600	2	3	1	0	1	1	-0.50234
Os03g0318600	Os07g0507200	2	3	1	0	1	4	-0.5012
Os03g0318600	Os08g0412800	2	3	1	0	1	1	0.500843
Os03g0318600	Os03g0328100	2	3	1	0	1	4	-0.50078
Os03g0815100	Os08g0157900	3	2	1	1	1	1	0.647608
Os08g0157900	Os02g0221500	2	3	1	0	1	1	0.645634
Os02g0572900	Os08g0157900	3	2	1	1	1	1	0.628946
Os08g0157900	Os03g0241400	2	3	1	0	1	1	0.62209
Os08g0157900	Os04g0685300	2	3	1	0	1	1	0.614369
Os08g0157900	Os02g0789600	2	3	1	0	1	1	0.609627
Os08g0157900	Os03g0241900	2	3	1	0	1	1	0.599096
Os08g0157900	Os03g0207400	2	3	1	0	1	1	0.592157
Os08g0157900	Os06g0663200	2	3	1	0	1	1	0.585909
Os08g0157900	Os03g0247900	2	3	1	0	1	1	0.580176
Os08g0157900	Os03g0659400	2	3	1	0	1	1	0.574094
Os04g0543500	Os08g0157900	3	2	1	1	1	1	0.559007
Os02g0527300	Os08g0157900	3	2	1	1	1	1	0.55665
Os03g0112700	Os12g0233800	2	3	1	1	1	1	0.567713
Os08g0157900	Os03g0761100	2	3	1	0	1	1	0.552529
Os03g0112700	Os03g0764300	2	3	1	0	1	1	0.608711
Os03g0112700	Os11g0207200	2	3	1	0	1	1	0.603889
Os08g0157900	Os02g0790500	2	3	1	0	1	1	0.537442
Os08g0157900	Os01g0850100	2	3	1	0	1	1	0.530708
Os08g0157900	Os03g0262200	2	3	1	0	1	1	0.528923
Os08g0157900	Os03g0258200	2	3	1	0	1	1	0.527077
Os08g0157900	Os01g0135700	2	3	1	0	1	1	0.521671
Os01g0675800	Os08g0157900	3	2	1	1	1	1	0.521639
Os08g0157900	Os12g0510750	2	3	1	0	1	1	0.519711
Os03g0112700	Os03g0264300	2	3	1	0	1	1	0.549319
Os08g0157900	Os08g0383700	2	3	1	1	1	1	0.517911
Os08g0157900	Os05g0524100	2	3	1	0	1	1	0.51729
Os08g0157900	Os02g0703600	2	3	1	0	1	1	0.51598
Os03g0112700	Os02g0602100	2	3	1	0	1	1	0.567797
Os03g0112700	Os05g0569300	2	3	1	1	1	1	0.564973
Os08g0157900	Os01g0845000	2	3	1	0	1	1	0.50304
Os08g0157900	Os01g0159300	2	3	1	0	1	1	0.502885
Os07g0617000	Os04g0688100	2	3	1	0	1	1	0.709572
Os07g0617000	Os10g0370500	2	3	1	0	1	1	0.684231
Os03g0321700	Os07g0617000	3	2	1	1	1	1	0.635894
Os07g0617000	Os04g0449500	2	3	1	0	1	1	0.565536
Os07g0617000	Os08g0482600	2	3	1	0	1	1	0.554721
Os07g0617000	Os02g0743200	2	3	1	0	1	1	0.536206
Os07g0617000	Os02g0327500	2	3	1	0	1	1	0.508742
Os07g0617000	Os01g0649200	2	3	1	0	1	4	0.503437
Os03g0112700	Os08g0513700	2	3	1	1	1	1	0.688409
Os03g0112700	Os05g0471000	2	3	1	0	1	1	0.62796
Os03g0112700	Os01g0623500	2	3	1	0	1	1	0.623584
Os03g0112700	Os03g0275500	2	3	1	0	1	1	0.600488
Os03g0112700	Os04g0580300	2	3	1	1	1	1	0.591861
Os03g0112700	Os01g0948500	2	3	1	0	1	1	0.591667
Os03g0112700	Os03g0302200	2	3	1	0	1	1	0.577555
Os03g0112700	Os02g0123200	2	3	1	0	1	1	0.571074
Os03g0112700	Os01g0706400	2	3	1	0	1	1	0.563315
Os03g0112700	Os04g0377932	2	3	1	1	1	1	0.537538
Os03g0112700	Os08g0110300	2	3	1	0	1	1	0.536918
Os03g0112700	Os08g0384500	2	3	1	0	1	1	0.529074
Os01g0881500	Os03g0112700	3	2	1	1	1	1	0.527673
Os03g0112700	Os02g0314600	2	3	1	0	1	1	0.523805
Os03g0112700	Os03g0107700	2	3	1	0	1	1	0.516721
Os03g0112700	Os01g0955100	2	3	1	0	1	1	0.504341
Os03g0112700	Os12g0181600	2	3	1	0	1	1	0.500417
Os01g0211800	Os01g0756200	3	4	1	1	4	4	0.752269
Os06g0140400	Os04g0495400	3	4	1	0	4	4	0.76164
Os06g0140400	Os04g0386300	3	4	1	0	4	4	0.75187
Os01g0211800	Os09g0414900	3	4	1	0	4	4	0.70959
Os06g0140400	Os05g0454200	3	4	1	0	4	4	0.74329
Os01g0211800	Os05g0371600	3	4	1	0	4	4	0.697318
Os01g0211800	Os02g0445100	3	4	1	0	4	4	0.69534
Os06g0140400	Os12g0554800	3	4	1	0	4	4	0.737024
Os01g0211800	Os03g0170600	3	4	1	1	4	4	0.69062
Os01g0211800	Os01g0860900	3	4	1	0	4	4	0.687772
Os01g0211800	Os07g0502900	3	4	1	0	4	4	0.68742
Os01g0211800	Os10g0508000	3	4	1	0	4	4	0.686257
Os06g0140400	Os10g0404900	3	4	1	1	4	4	0.731238
Os01g0211800	Os02g0601700	3	4	1	0	4	4	0.685157
Os01g0211800	Os10g0160100	3	4	1	0	4	4	0.684413
Os06g0140400	Os12g0571300	3	4	1	0	4	4	0.753911
Os01g0211800	Os01g0213800	3	4	1	1	4	4	0.677768
Os01g0211800	Os07g0159700	3	4	1	0	4	4	0.677653
Os01g0211800	Os03g0859100	3	4	1	0	4	4	0.673688
Os01g0211800	Os10g0555300	3	4	1	0	4	4	0.673447
Os01g0211800	Os01g0191800	3	4	1	0	4	4	0.670657
Os06g0140400	Os03g0767600	3	4	1	0	4	4	0.714077
Os01g0211800	Os09g0547100	3	4	1	0	4	4	0.667975
Os01g0211800	Os02g0247100	3	4	1	1	4	4	0.667545
Os01g0211800	Os03g0338400	3	4	1	0	4	4	0.667192
Os06g0140400	Os07g0510900	3	4	1	0	4	4	0.710113
Os01g0211800	Os01g0814100	3	4	1	0	4	4	0.666396
Os06g0140400	Os02g0786500	3	4	1	0	4	4	0.841299
Os01g0211800	Os11g0462100	3	4	1	0	4	4	0.665468
Os01g0211800	Os01g0288200	3	4	1	0	4	4	0.664534
Os06g0140400	Os03g0286500	3	4	1	0	4	4	0.746108
Os06g0140400	Os09g0334600	3	4	1	0	4	4	0.672839
Os01g0211800	Os03g0797800	3	4	1	0	4	4	0.662633
Os01g0211800	Os01g0819100	3	4	1	0	4	4	0.660436
Os01g0211800	Os01g0728100	3	4	1	0	4	4	0.659988
Os01g0211800	Os08g0421800	3	4	1	0	4	4	0.659587
Os01g0211800	Os06g0266800	3	4	1	0	4	4	0.659056
Os01g0211800	Os05g0415700	3	4	1	0	4	4	0.655245
Os01g0211800	Os08g0433400	3	4	1	1	4	4	0.65388
Os06g0140400	Os03g0128300	3	4	1	0	4	4	0.72549
Os06g0140400	Os03g0174200	3	4	1	0	4	4	0.682709
Os01g0211800	Os04g0461800	3	4	1	0	4	4	0.65099
Os01g0211800	Os04g0553500	3	4	1	0	4	4	0.650501
Os01g0211800	Os12g0601000	3	4	1	0	4	4	0.650269
Os01g0211800	Os03g0857600	3	4	1	0	4	4	0.650078
Os01g0211800	Os05g0217000	3	4	1	0	4	4	0.648325
Os01g0211800	Os10g0150300	3	4	1	0	4	4	0.648319
Os06g0140400	Os11g0124900	3	4	1	0	4	4	0.66966
Os01g0211800	Os09g0538500	3	4	1	0	4	4	0.64766
Os01g0211800	Os03g0283400	3	4	1	0	4	4	0.647414
Os06g0140400	Os02g0219200	3	4	1	0	4	4	0.689648
Os01g0211800	Os03g0791700	3	4	1	0	4	4	0.646846
Os01g0211800	Os03g0138200	3	4	1	0	4	4	0.646578
Os01g0211800	Os02g0816200	3	4	1	0	4	4	0.645982
Os01g0211800	Os03g0320800	3	4	1	0	4	4	0.644254
Os01g0211800	Os05g0587000	3	4	1	0	4	4	0.643994
Os01g0211800	Os04g0677700	3	4	1	0	4	4	0.642251
Os01g0211800	Os02g0321600	3	4	1	0	4	4	0.641925
Os06g0140400	Os01g0190500	3	4	1	0	4	4	0.731248
Os01g0211800	Os09g0548200	3	4	1	0	4	4	0.641189
Os01g0211800	Os10g0457400	3	4	1	0	4	4	0.639175
Os06g0140400	Os05g0406800	3	4	1	0	4	4	0.685908
Os01g0211800	Os08g0117700	3	4	1	0	4	4	0.637992
Os06g0140400	Os01g0757400	3	4	1	0	4	4	0.669547
Os01g0211800	Os05g0518300	3	4	1	0	4	4	0.637043
Os06g0140400	Os12g0273700	3	4	1	0	4	4	0.649605
Os06g0140400	Os01g0133200	3	4	1	0	4	4	0.710383
Os01g0211800	Os10g0512800	3	4	1	0	4	4	0.634984
Os01g0211800	Os07g0675100	3	4	1	0	4	4	0.634536
Os01g0211800	Os01g0957100	3	4	1	0	4	4	0.633409
Os01g0211800	Os03g0712100	3	4	1	0	4	4	0.633046
Os01g0211800	Os01g0652000	3	4	1	0	4	4	0.632691
Os01g0211800	Os11g0150400	3	4	1	0	4	4	0.632285
Os01g0211800	Os03g0233800	3	4	1	0	4	4	0.632139
Os01g0211800	Os07g0574800	3	4	1	0	4	4	0.631272
Os01g0211800	Os07g0408500	3	4	1	0	4	4	0.631137
Os01g0211800	Os06g0260500	3	4	1	0	4	4	0.631044
Os01g0211800	Os02g0666500	3	4	1	0	4	4	0.630351
Os01g0211800	Os05g0169800	3	4	1	0	4	4	0.629929
Os06g0140400	Os12g0263100	3	4	1	0	4	4	0.639592
Os01g0211800	Os09g0547000	3	4	1	0	4	4	0.629118
Os01g0211800	Os01g0931200	3	4	1	0	4	4	0.628796
Os01g0211800	Os04g0690100	3	4	1	1	4	4	0.626894
Os01g0211800	Os02g0816400	3	4	1	0	4	4	0.626854
Os06g0140400	Os04g0413500	3	4	1	0	4	4	0.652756
Os06g0140400	Os01g0827700	3	4	1	0	4	4	0.682763
Os01g0211800	Os04g0507700	3	4	1	0	4	4	0.624216
Os06g0140400	Os02g0666600	3	4	1	0	4	4	0.700288
Os06g0140400	Os04g0463000	3	4	1	0	4	4	0.672208
Os06g0140400	Os06g0671800	3	4	1	0	4	4	0.667261
Os01g0211800	Os11g0170000	3	4	1	0	4	4	0.622548
Os01g0211800	Os07g0166700	3	4	1	0	4	4	0.622527
Os01g0211800	Os04g0644100	3	4	1	0	4	4	0.62248
Os06g0140400	Os07g0501800	3	4	1	0	4	4	0.661227
Os01g0211800	Os09g0508500	3	4	1	0	4	4	0.622156
Os01g0211800	Os04g0530100	3	4	1	0	4	4	0.622
Os01g0211800	Os04g0517000	3	4	1	0	4	4	0.621929
Os06g0140400	Os01g0514600	3	4	1	0	4	4	0.661141
Os01g0211800	Os02g0747400	3	4	1	1	4	4	0.621353
Os01g0211800	Os06g0611100	3	4	1	0	4	4	0.621328
Os06g0140400	Os02g0714200	3	4	1	0	4	4	0.65663
Os01g0211800	Os02g0256100	3	4	1	0	4	4	0.621004
Os01g0211800	Os07g0481100	3	4	1	0	4	4	0.620131
Os01g0211800	Os05g0480400	3	4	1	0	4	4	0.618656
Os01g0211800	Os04g0511700	3	4	1	0	4	4	0.618474
Os02g0739700	Os06g0140400	4	3	1	1	4	4	0.652031
Os06g0140400	Os06g0729400	3	4	1	0	4	4	0.737481
Os01g0884300	Os06g0291600	3	4	1	0	1	4	-0.66366
Os06g0140400	Os04g0504200	3	4	1	0	4	4	0.649558
Os01g0211800	Os10g0422800	3	4	1	0	4	4	0.617112
Os10g0561400	Os05g0436900	3	4	1	0	2	4	-0.66568
Os06g0140400	Os06g0683900	3	4	1	0	4	4	0.645649
Os06g0140400	Os01g0176500	3	4	1	0	4	4	0.616438
Os01g0211800	Os03g0134900	3	4	1	0	4	4	0.613738
Os01g0211800	Os01g0605500	3	4	1	0	4	4	0.613632
Os01g0211800	Os03g0297800	3	4	1	0	4	4	0.613512
Os01g0211800	Os03g0118100	3	4	1	0	4	4	0.613334
Os06g0140400	Os03g0165400	3	4	1	0	4	4	0.627434
Os01g0211800	Os03g0311600	3	4	1	0	4	4	0.613329
Os01g0211800	Os01g0922100	3	4	1	0	4	4	0.612449
Os01g0211800	Os02g0459300	3	4	1	0	4	4	0.612415
Os01g0211800	Os01g0785900	3	4	1	1	4	4	0.612183
Os06g0140400	Os04g0619800	3	4	1	0	4	4	0.729669
Os01g0211800	Os07g0517300	3	4	1	0	4	4	0.611818
Os06g0140400	Os06g0726800	3	4	1	0	4	4	0.675663
Os06g0140400	Os08g0546900	3	4	1	0	4	4	0.648802
Os06g0140400	Os04g0228100	3	4	1	0	4	4	0.668803
Os06g0140400	Os09g0556800	3	4	1	0	4	4	0.624542
Os01g0211800	Os06g0639200	3	4	1	1	4	4	0.609666
Os01g0211800	Os12g0502300	3	4	1	0	4	4	0.609465
Os01g0211800	Os03g0747100	3	4	1	0	4	4	0.609256
Os10g0406300	Os03g0692400	3	4	1	0	1	4	-0.62209
Os06g0140400	Os06g0678800	3	4	1	0	4	4	0.701898
Os06g0140400	Os05g0587300	3	4	1	0	4	4	0.661999
Os01g0211800	Os08g0503000	3	4	1	0	4	4	0.607902
Os01g0211800	Os03g0770900	3	4	1	0	4	4	0.607743
Os01g0211800	Os03g0748100	3	4	1	0	4	4	0.606737
Os06g0140400	Os08g0459300	3	4	1	0	4	4	0.747216
Os04g0676700	Os04g0514800	3	4	1	0	1	4	-0.60836
Os04g0676700	Os04g0563700	3	4	1	0	1	4	-0.61281
Os06g0140400	Os11g0247500	3	4	1	0	4	4	0.622721
Os01g0211800	Os12g0621700	3	4	1	0	4	4	0.604676
Os06g0140400	Os10g0498900	3	4	1	0	4	4	0.607924
Os06g0140400	Os09g0452200	3	4	1	0	4	4	0.669487
Os01g0211800	Os11g0297800	3	4	1	0	4	4	0.602943
Os06g0140400	Os03g0186900	3	4	1	0	4	4	0.670042
Os06g0140400	Os05g0565100	3	4	1	0	4	4	0.707234
Os01g0211800	Os04g0659000	3	4	1	0	4	4	0.602163
Os01g0211800	Os02g0834300	3	4	1	0	4	4	0.600984
Os04g0676700	Os09g0547200	3	4	1	0	1	4	-0.62712
Os01g0211800	Os08g0566100	3	4	1	0	4	4	0.600545
Os06g0140400	Os07g0694400	3	4	1	0	4	4	0.618958
Os01g0211800	Os02g0629800	3	4	1	0	4	4	0.600471
Os01g0211800	Os03g0659800	3	4	1	0	4	4	0.600391
Os06g0140400	Os02g0684500	3	4	1	0	4	4	0.643692
Os01g0211800	Os07g0474300	3	4	1	0	4	4	0.599194
Os01g0211800	Os05g0436100	3	4	1	0	4	4	0.598699
Os01g0211800	Os05g0339300	3	4	1	0	4	4	0.598459
Os01g0211800	Os03g0364500	3	4	1	0	4	4	0.598274
Os10g0406300	Os01g0821900	3	4	1	0	1	4	-0.61944
Os01g0211800	Os12g0125300	3	4	1	0	4	4	0.597972
Os10g0561400	Os01g0243700	3	4	1	0	2	4	-0.64401
Os06g0140400	Os07g0205500	3	4	1	0	4	4	0.62895
Os01g0211800	Os02g0738900	3	4	1	0	4	4	0.596941
Os06g0140400	Os08g0113100	3	4	1	0	4	4	0.72405
Os01g0211800	Os02g0733300	3	4	1	0	4	4	0.59624
Os06g0140400	Os01g0805600	3	4	1	0	4	4	0.611749
Os10g0561400	Os02g0829100	3	4	1	0	2	4	-0.64505
Os01g0211800	Os06g0127800	3	4	1	1	4	4	0.595691
Os01g0211800	Os07g0565800	3	4	1	0	4	4	0.59568
Os01g0211800	Os01g0832100	3	4	1	0	4	4	0.595581
Os06g0140400	Os02g0193600	3	4	1	0	4	4	0.624303
Os06g0140400	Os12g0601400	3	4	1	0	4	4	0.611177
Os06g0140400	Os10g0536700	3	4	1	0	4	4	0.798436
Os06g0140400	Os11g0522900	3	4	1	0	4	4	0.639592
Os06g0140400	Os11g0580000	3	4	1	0	4	4	0.609394
Os06g0140400	Os01g0805900	3	4	1	0	4	4	0.68381
Os01g0261200	Os04g0570500	3	4	1	0	1	4	-0.59839
Os06g0140400	Os04g0496300	3	4	1	0	4	4	0.599447
Os01g0211800	Os04g0506300	3	4	1	0	4	4	0.592087
Os06g0140400	Os12g0120000	3	4	1	0	4	4	0.597269
Os04g0676700	Os02g0190500	3	4	1	0	1	4	-0.59745
Os06g0140400	Os09g0423500	3	4	1	0	4	4	0.656723
Os06g0140400	Os04g0295500	3	4	1	0	4	4	0.700735
Os01g0211800	Os03g0683800	3	4	1	0	4	4	0.590024
Os06g0140400	Os06g0653200	3	4	1	0	4	4	0.71501
Os01g0211800	Os01g0939600	3	4	1	0	4	4	0.589556
Os10g0561400	Os01g0929200	3	4	1	0	2	4	-0.6059
Os01g0211800	Os05g0438700	3	4	1	0	4	4	0.589305
Os06g0140400	Os09g0414500	3	4	1	1	4	4	0.651441
Os06g0140400	Os01g0631700	3	4	1	0	4	4	0.595141
Os06g0140400	Os05g0277500	3	4	1	0	4	4	0.673088
Os06g0140400	Os02g0258200	3	4	1	0	4	4	0.621076
Os01g0211800	Os03g0587200	3	4	1	0	4	4	0.588205
Os06g0140400	Os01g0925300	3	4	1	0	4	4	0.673913
Os06g0140400	Os02g0574600	3	4	1	0	4	4	0.613919
Os04g0377932	Os01g0934700	3	4	1	0	1	4	-0.59784
Os01g0211800	Os10g0477100	3	4	1	0	4	4	0.587106
Os01g0211800	Os02g0445600	3	4	1	0	4	4	0.586621
Os10g0406300	Os01g0259400	3	4	1	0	1	4	-0.59237
Os01g0211800	Os05g0362100	3	4	1	0	4	4	0.586192
Os01g0211800	Os06g0645500	3	4	1	0	4	4	0.586001
Os06g0140400	Os02g0679700	3	4	1	0	4	4	0.702413
Os06g0140400	Os04g0613200	3	4	1	0	4	4	0.69588
Os06g0140400	Os07g0206700	3	4	1	0	4	4	0.615439
Os06g0140400	Os10g0551800	3	4	1	0	4	4	0.600146
Os10g0561400	Os05g0160800	3	4	1	0	2	4	-0.60056
Os01g0211800	Os01g0914400	3	4	1	0	4	4	0.583757
Os01g0211800	Os04g0640700	3	4	1	0	4	4	0.583753
Os01g0884300	Os08g0242900	3	4	1	0	1	4	-0.60452
Os06g0140400	Os07g0109400	3	4	1	0	4	4	0.61844
Os01g0211800	Os01g0685900	3	4	1	0	4	4	0.58324
Os01g0211800	Os02g0635800	3	4	1	1	4	4	0.583172
Os01g0884300	Os12g0209300	3	4	1	0	1	4	-0.61115
Os04g0676700	Os02g0200800	3	4	1	0	1	4	-0.58376
Os01g0211800	Os12g0601300	3	4	1	0	4	4	0.582755
Os06g0140400	Os05g0586400	3	4	1	0	4	4	0.705797
Os06g0140400	Os02g0285300	3	4	1	0	4	4	0.698901
Os01g0211800	Os03g0672400	3	4	1	0	4	4	0.582002
Os06g0140400	Os10g0577400	3	4	1	0	4	4	0.607101
Os06g0140400	Os01g0370200	3	4	1	0	4	4	0.627207
Os06g0140400	Os12g0510900	3	4	1	0	4	4	0.6819
Os06g0140400	Os05g0516800	3	4	1	0	4	4	0.701146
Os06g0140400	Os02g0732200	3	4	1	0	4	4	0.647621
Os01g0211800	Os07g0586700	3	4	1	1	4	4	0.580872
Os06g0140400	Os02g0168400	3	4	1	0	4	4	0.599379
Os01g0211800	Os01g0714900	3	4	1	0	4	4	0.579978
Os06g0140400	Os03g0591300	3	4	1	0	4	4	0.594848
Os11g0490900	Os11g0456000	3	4	1	0	1	4	-0.61122
Os06g0140400	Os07g0145400	3	4	1	0	4	4	0.610434
Os06g0140400	Os05g0119700	3	4	1	0	4	4	0.625026
Os06g0140400	Os02g0700100	3	4	1	0	4	4	0.623814
Os10g0406300	Os12g0560700	3	4	1	0	1	4	-0.63511
Os10g0561400	Os03g0607600	3	4	1	0	2	4	-0.62273
Os06g0140400	Os05g0459700	3	4	1	0	4	4	0.642547
Os01g0211800	Os02g0617400	3	4	1	0	4	4	0.578167
Os06g0140400	Os01g0896400	3	4	1	0	4	4	0.607849
Os01g0211800	Os06g0638500	3	4	1	0	4	4	0.577896
Os06g0140400	Os03g0304500	3	4	1	0	4	4	0.599757
Os01g0211800	Os01g0863500	3	4	1	0	4	4	0.577694
Os06g0140400	Os02g0153000	3	4	1	0	4	4	0.639882
Os01g0211800	Os01g0251400	3	4	1	0	4	4	0.577567
Os04g0676700	Os08g0512700	3	4	1	0	1	4	-0.62523
Os01g0211800	Os05g0441400	3	4	1	0	4	4	0.57656
Os01g0211800	Os12g0501400	3	4	1	0	4	4	0.576526
Os06g0140400	Os03g0708000	3	4	1	0	4	4	0.678472
Os10g0406300	Os06g0187000	3	4	1	0	1	4	-0.60275
Os04g0676700	Os04g0412900	3	4	1	0	1	4	-0.59035
Os06g0140400	Os07g0529700	3	4	1	0	4	4	0.729511
Os01g0211800	Os10g0531700	3	4	1	0	4	4	0.576139
Os10g0561400	Os03g0214100	3	4	1	0	2	4	-0.59779
Os01g0211800	Os02g0756100	3	4	1	0	4	4	0.575889
Os06g0140400	Os08g0490900	3	4	1	0	4	4	0.606973
Os01g0211800	Os09g0557900	3	4	1	0	4	4	0.575772
Os01g0211800	Os04g0683600	3	4	1	0	4	4	0.575655
Os01g0211800	Os01g0748000	3	4	1	0	4	4	0.575464
Os10g0561400	Os09g0491852	3	4	1	0	2	4	0.664805
Os06g0140400	Os02g0717300	3	4	1	0	4	4	0.684473
Os06g0140400	Os12g0581800	3	4	1	0	4	4	0.581799
Os06g0140400	Os03g0355700	3	4	1	0	4	4	0.581028
Os06g0140400	Os09g0279200	3	4	1	0	4	4	0.686835
Os01g0211800	Os02g0810200	3	4	1	0	4	4	0.574561
Os01g0211800	Os04g0639100	3	4	1	0	4	4	0.57456
Os06g0140400	Os07g0112700	3	4	1	0	4	4	0.713976
Os01g0211800	Os10g0545600	3	4	1	0	4	4	0.573817
Os01g0211800	Os05g0170300	3	4	1	0	4	4	0.573564
Os06g0140400	Os01g0914300	3	4	1	0	4	4	0.694221
Os01g0211800	Os09g0449400	3	4	1	1	4	4	0.573386
Os06g0140400	Os05g0120300	3	4	1	0	4	4	0.757982
Os01g0884300	Os03g0793600	3	4	1	0	1	4	-0.5757
Os01g0211800	Os06g0604000	3	4	1	1	4	4	0.573075
Os01g0211800	Os06g0478600	3	4	1	0	4	4	0.572799
Os06g0140400	Os02g0752200	3	4	1	0	4	4	0.630786
Os01g0211800	Os02g0306900	3	4	1	0	4	4	0.572314
Os10g0561400	Os09g0454300	3	4	1	0	2	4	-0.65467
Os01g0211800	Os11g0432600	3	4	1	0	4	4	0.571872
Os01g0211800	Os09g0488800	3	4	1	0	4	4	0.571869
Os01g0211800	Os01g0636500	3	4	1	0	4	4	0.571755
Os01g0211800	Os11g0221000	3	4	1	0	4	4	0.571733
Os02g0678800	Os11g0490900	4	3	1	1	4	1	-0.58709
Os06g0140400	Os05g0507000	3	4	1	0	4	4	0.635331
Os01g0211800	Os01g0133900	3	4	1	0	4	4	0.571075
Os06g0140400	Os01g0195200	3	4	1	0	4	4	0.638258
Os04g0676700	Os02g0558600	3	4	1	0	1	4	-0.57727
Os06g0140400	Os06g0704500	3	4	1	0	4	4	0.637399
Os06g0140400	Os09g0383300	3	4	1	0	4	4	0.607949
Os01g0211800	Os03g0785800	3	4	1	1	4	4	0.570158
Os01g0211800	Os08g0562500	3	4	1	0	4	4	0.570026
Os04g0676700	Os01g0855000	3	4	1	0	1	4	-0.5959
Os06g0140400	Os07g0604800	3	4	1	0	4	4	0.692196
Os01g0211800	Os09g0560000	3	4	1	0	4	4	0.569783
Os04g0676700	Os02g0809900	3	4	1	0	1	4	-0.66252
Os01g0211800	Os05g0376800	3	4	1	0	4	4	0.56908
Os06g0140400	Os03g0162200	3	4	1	0	4	4	0.617253
Os01g0211800	Os11g0109000	3	4	1	0	4	4	0.567656
Os01g0211800	Os09g0507500	3	4	1	0	4	4	0.567114
Os06g0140400	Os02g0189400	3	4	1	0	4	4	0.605609
Os06g0140400	Os08g0506400	3	4	1	0	4	4	0.608617
Os01g0211800	Os09g0441900	3	4	1	0	4	4	0.566672
Os11g0490900	Os03g0637800	3	4	1	0	1	4	-0.60742
Os01g0211800	Os03g0418700	3	4	1	0	4	4	0.566384
Os01g0211800	Os05g0419800	3	4	1	0	4	4	0.566256
Os01g0211800	Os06g0244700	3	4	1	0	4	4	0.566098
Os06g0140400	Os01g0547133	3	4	1	0	4	4	0.692642
Os06g0140400	Os05g0119600	3	4	1	0	4	4	0.604357
Os06g0140400	Os01g0716200	3	4	1	0	4	4	0.671501
Os01g0211800	Os05g0534500	3	4	1	0	4	4	0.565151
Os06g0140400	Os01g0118300	3	4	1	0	4	4	0.587897
Os06g0140400	Os01g0273100	3	4	1	0	4	4	0.57128
Os06g0140400	Os02g0198400	3	4	1	0	4	4	0.579184
Os10g0406300	Os09g0363900	3	4	1	0	1	4	-0.59007
Os01g0211800	Os08g0505900	3	4	1	0	4	4	0.563008
Os01g0211800	Os01g0972300	3	4	1	0	4	4	0.562919
Os06g0140400	Os02g0817500	3	4	1	0	4	4	0.605886
Os01g0211800	Os01g0108800	3	4	1	0	4	4	0.562419
Os01g0211800	Os11g0308800	3	4	1	0	4	4	0.562329
Os06g0140400	Os01g0732300	3	4	1	0	4	4	0.588108
Os01g0884300	Os09g0439000	3	4	1	0	1	4	-0.61279
Os01g0884300	Os04g0526000	3	4	1	1	1	4	-0.58422
Os04g0676700	Os10g0402200	3	4	1	0	1	4	-0.59733
Os06g0140400	Os06g0691200	3	4	1	0	4	4	0.623922
Os01g0884300	Os04g0472700	3	4	1	0	1	4	-0.62189
Os06g0140400	Os05g0389600	3	4	1	0	4	4	0.609264
Os01g0884300	Os12g0446900	3	4	1	0	1	4	-0.57906
Os01g0211800	Os07g0591100	3	4	1	0	4	4	0.56138
Os06g0140400	Os12g0538800	3	4	1	0	4	4	0.633119
Os10g0406300	Os02g0809300	3	4	1	0	1	4	-0.57898
Os10g0561400	Os09g0298500	3	4	1	0	2	4	-0.62962
Os01g0884300	Os07g0659800	3	4	1	0	1	4	-0.56542
Os06g0140400	Os06g0140700	3	4	1	1	4	4	0.739134
Os01g0211800	Os01g0110800	3	4	1	0	4	4	0.560473
Os09g0379600	Os11g0657000	3	4	1	0	1	4	-0.5896
Os01g0884300	Os12g0167700	3	4	1	0	1	4	-0.56772
Os01g0211800	Os03g0149200	3	4	1	0	4	4	0.559437
Os01g0884300	Os04g0261400	3	4	1	0	1	4	-0.59181
Os01g0211800	Os09g0545700	3	4	1	0	4	4	0.559285
Os06g0140400	Os05g0413200	3	4	1	0	4	4	0.568601
Os06g0140400	Os07g0658300	3	4	1	0	4	4	0.573594
Os10g0561400	Os03g0849900	3	4	1	0	2	4	-0.62641
Os01g0211800	Os12g0604700	3	4	1	0	4	4	0.558884
Os06g0140400	Os05g0493500	3	4	1	0	4	4	0.584417
Os01g0211800	Os05g0496500	3	4	1	0	4	4	0.55832
Os01g0211800	Os10g0472900	3	4	1	0	4	4	0.558258
Os01g0211800	Os03g0709100	3	4	1	0	4	4	0.558142
Os01g0884300	Os03g0114000	3	4	1	0	1	4	-0.57049
Os06g0140400	Os07g0573400	3	4	1	0	4	4	0.642284
Os01g0211800	Os03g0844600	3	4	1	0	4	4	0.557892
Os10g0561400	Os04g0486500	3	4	1	0	2	4	-0.63983
Os01g0211800	Os07g0560300	3	4	1	0	4	4	0.557664
Os07g0687700	Os06g0680700	3	4	1	0	1	4	-0.59314
Os06g0140400	Os03g0339700	3	4	1	0	4	4	0.573783
Os06g0140400	Os12g0169700	3	4	1	0	4	4	0.615131
Os01g0211800	Os08g0471800	3	4	1	0	4	4	0.557218
Os01g0884300	Os02g0805000	3	4	1	0	1	4	-0.59185
Os01g0884300	Os11g0130800	3	4	1	0	1	4	-0.60429
Os06g0140400	Os06g0285400	3	4	1	0	4	4	0.561804
Os10g0561400	Os05g0443800	3	4	1	0	2	4	-0.70615
Os06g0140400	Os06g0226500	3	4	1	1	4	4	0.59143
Os06g0140400	Os09g0433600	3	4	1	0	4	4	0.614827
Os04g0676700	Os02g0699700	3	4	1	0	1	4	-0.62359
Os01g0211800	Os03g0853600	3	4	1	0	4	4	0.555479
Os01g0211800	Os08g0550500	3	4	1	0	4	4	0.554815
Os01g0211800	Os08g0341700	3	4	1	0	4	4	0.554697
Os04g0676700	Os01g0869500	3	4	1	0	1	4	-0.58475
Os01g0884300	Os09g0286300	3	4	1	0	1	4	-0.5928
Os10g0406300	Os03g0239000	3	4	1	0	1	4	-0.56659
Os06g0140400	Os10g0554800	3	4	1	0	4	4	0.700591
Os01g0884300	Os10g0104900	3	4	1	0	1	4	-0.55353
Os06g0140400	Os04g0656800	3	4	1	0	4	4	0.675168
Os01g0211800	Os03g0161100	3	4	1	0	4	4	0.552979
Os06g0140400	Os07g0689800	3	4	1	0	4	4	0.636024
Os06g0140400	Os11g0661600	3	4	1	0	4	4	0.55846
Os01g0211800	Os04g0412700	3	4	1	0	4	4	0.55235
Os04g0676700	Os02g0797400	3	4	1	0	1	4	-0.61693
Os10g0561400	Os07g0640100	3	4	1	0	2	4	-0.68883
Os10g0406300	Os03g0295600	3	4	1	0	1	4	-0.55972
Os06g0140400	Os01g0170500	3	4	1	0	4	4	0.653933
Os01g0211800	Os07g0642800	3	4	1	0	4	4	0.551072
Os01g0211800	Os11g0523700	3	4	1	1	4	4	0.55057
Os10g0561400	Os01g0513900	3	4	1	0	2	4	-0.58661
Os06g0140400	Os04g0585100	3	4	1	0	4	4	0.570295
Os06g0140400	Os04g0465300	3	4	1	0	4	4	0.566766
Os11g0490900	Os03g0826000	3	4	1	0	1	4	-0.60565
Os06g0140400	Os03g0675300	3	4	1	0	4	4	0.662319
Os06g0140400	Os01g0166500	3	4	1	0	4	4	0.676762
Os06g0140400	Os03g0223000	3	4	1	0	4	4	0.642074
Os10g0561400	Os06g0127900	3	4	1	0	2	4	-0.60817
Os01g0211800	Os06g0130100	3	4	1	0	4	4	0.547055
Os01g0211800	Os01g0777300	3	4	1	0	4	4	0.546579
Os01g0211800	Os01g0226300	3	4	1	0	4	4	0.545319
Os10g0561400	Os12g0530000	3	4	1	0	2	4	-0.66707
Os06g0140400	Os08g0285600	3	4	1	0	4	4	0.563902
Os04g0676700	Os03g0335500	3	4	1	0	1	4	-0.606
Os04g0676700	Os01g0868300	3	4	1	0	1	4	-0.6042
Os06g0140400	Os03g0857500	3	4	1	0	4	4	0.575897
Os06g0140400	Os03g0301800	3	4	1	0	4	4	0.608753
Os10g0561400	Os03g0672300	3	4	1	0	2	4	-0.57216
Os01g0211800	Os08g0112900	3	4	1	0	4	4	0.54462
Os01g0211800	Os07g0630900	3	4	1	0	4	4	0.544112
Os01g0884300	Os10g0394200	3	4	1	0	1	4	-0.58468
Os04g0676700	Os04g0166600	3	4	1	0	1	4	-0.55272
Os04g0676700	Os05g0153000	3	4	1	0	1	4	-0.59128
Os06g0140400	Os03g0806700	3	4	1	0	4	4	0.61715
Os06g0140400	Os01g0198500	3	4	1	0	4	4	0.664112
Os06g0140400	Os02g0675700	3	4	1	0	4	4	0.575262
Os06g0140400	Os01g0738300	3	4	1	0	4	4	0.642147
Os01g0211800	Os05g0400400	3	4	1	0	4	4	0.542545
Os06g0140400	Os08g0502400	3	4	1	0	4	4	0.654396
Os01g0211800	Os03g0323500	3	4	1	0	4	4	0.542117
Os06g0140400	Os03g0758700	3	4	1	0	4	4	0.546824
Os06g0140400	Os05g0563550	3	4	1	0	4	4	0.740458
Os01g0211800	Os06g0232300	3	4	1	0	4	4	0.541369
Os01g0211800	Os02g0776900	3	4	1	1	4	4	0.541184
Os01g0211800	Os06g0624700	3	4	1	0	4	4	0.540834
Os06g0140400	Os03g0121200	3	4	1	0	4	4	0.632934
Os10g0406300	Os12g0628400	3	4	1	0	1	4	-0.55873
Os06g0140400	Os03g0258900	3	4	1	0	4	4	0.616254
Os06g0140400	Os08g0490600	3	4	1	0	4	4	0.606346
Os10g0406300	Os08g0538700	3	4	1	0	1	4	-0.63957
Os06g0140400	Os08g0129600	3	4	1	0	4	4	0.586212
Os01g0211800	Os01g0529800	3	4	1	0	4	4	0.538313
Os10g0561400	Os03g0726100	3	4	1	0	2	4	-0.55846
Os01g0211800	Os11g0558300	3	4	1	0	4	4	0.537356
Os04g0676700	Os04g0687200	3	4	1	0	1	4	-0.56357
Os10g0406300	Os10g0494300	3	4	1	0	1	4	-0.5901
Os06g0140400	Os01g0211600	3	4	1	0	4	4	0.710403
Os10g0406300	Os12g0484900	3	4	1	1	1	4	-0.55745
Os06g0140400	Os02g0170100	3	4	1	0	4	4	0.634951
Os03g0802900	Os06g0140400	4	3	1	1	4	4	0.597235
Os01g0211800	Os05g0477600	3	4	1	0	4	4	0.536302
Os06g0140400	Os01g0875300	3	4	1	0	4	4	0.629527
Os10g0561400	Os01g0616300	3	4	1	0	2	4	-0.59034
Os04g0676700	Os08g0558400	3	4	1	0	1	4	-0.57717
Os01g0211800	Os12g0169100	3	4	1	0	4	4	0.535533
Os01g0884300	Os09g0468700	3	4	1	1	1	4	-0.56356
Os01g0211800	Os04g0540600	3	4	1	0	4	4	0.535116
Os04g0676700	Os05g0577100	3	4	1	0	1	4	-0.54797
Os06g0140400	Os08g0276400	3	4	1	0	4	4	0.582802
Os04g0676700	Os02g0831400	3	4	1	0	1	4	-0.53846
Os01g0211800	Os01g0236400	3	4	1	0	4	4	0.53458
Os03g0766500	Os06g0140400	4	3	1	1	4	4	0.537986
Os06g0140400	Os07g0119400	3	4	1	0	4	4	0.687684
Os11g0490900	Os03g0807100	3	4	1	0	1	4	-0.55298
Os01g0884300	Os12g0547500	3	4	1	0	1	4	-0.55872
Os06g0140400	Os01g0786500	3	4	1	0	4	4	0.645711
Os04g0676700	Os07g0659500	3	4	1	0	1	4	-0.55283
Os06g0140400	Os03g0788600	3	4	1	0	4	4	0.615659
Os04g0676700	Os04g0459000	3	4	1	0	1	4	-0.56841
Os06g0140400	Os04g0560100	3	4	1	0	4	4	0.534618
Os06g0140400	Os03g0762100	3	4	1	0	4	4	0.623241
Os06g0140400	Os08g0452500	3	4	1	0	4	4	0.638838
Os07g0687700	Os01g0177900	3	4	1	0	1	4	-0.54316
Os01g0211800	Os04g0411200	3	4	1	0	4	4	0.53208
Os01g0211800	Os03g0216900	3	4	1	0	4	4	0.531836
Os06g0140400	Os08g0478200	3	4	1	0	4	4	0.532885
Os06g0140400	Os05g0521600	3	4	1	0	4	4	0.552299
Os02g0139000	Os01g0140100	3	4	1	0	1	4	-0.56791
Os04g0676700	Os03g0302900	3	4	1	0	1	4	-0.56585
Os10g0561400	Os06g0104300	3	4	1	0	2	4	-0.63224
Os06g0140400	Os06g0178900	3	4	1	0	4	4	0.634488
Os06g0140400	Os05g0113900	3	4	1	0	4	4	0.573362
Os04g0676700	Os05g0409400	3	4	1	0	1	4	-0.57271
Os04g0676700	Os01g0660300	3	4	1	0	1	4	-0.53262
Os01g0884300	Os01g0610800	3	4	1	0	1	4	-0.57902
Os06g0140400	Os03g0633500	3	4	1	0	4	4	0.759339
Os11g0490900	Os02g0130600	3	4	1	0	1	4	-0.5628
Os06g0140400	Os07g0600700	3	4	1	0	4	4	0.57083
Os06g0140400	Os06g0683950	3	4	1	0	4	4	0.700244
Os01g0884300	Os07g0524100	3	4	1	0	1	2	-0.59034
Os10g0406300	Os03g0287700	3	4	1	0	1	4	-0.57981
Os06g0140400	Os11g0490600	3	4	1	0	4	4	0.551379
Os01g0211800	Os11g0294400	3	4	1	0	4	4	0.527732
Os01g0884300	Os09g0481600	3	4	1	0	1	4	-0.56757
Os01g0211800	Os10g0556100	3	4	1	0	4	4	0.52705
Os04g0676700	Os03g0296800	3	4	1	0	1	4	0.629448
Os10g0406300	Os04g0513400	3	4	1	0	1	2	0.685446
Os01g0211800	Os04g0613000	3	4	1	0	4	4	0.526442
Os01g0192300	Os08g0512600	3	4	1	0	1	4	-0.56131
Os06g0140400	Os02g0317400	3	4	1	0	4	4	0.596465
Os06g0140400	Os08g0561600	3	4	1	0	4	4	0.656114
Os06g0140400	Os07g0633600	3	4	1	0	4	4	0.591338
Os04g0676700	Os05g0512000	3	4	1	0	1	4	-0.59905
Os04g0676700	Os06g0712500	3	4	1	0	1	4	-0.70195
Os01g0211800	Os04g0412800	3	4	1	0	4	4	0.524646
Os11g0490900	Os12g0533400	3	4	1	0	1	4	-0.55358
Os10g0561400	Os09g0507600	3	4	1	0	2	4	-0.62587
Os09g0455200	Os11g0490900	4	3	1	1	4	1	-0.56418
Os06g0140400	Os02g0218800	3	4	1	0	4	4	0.553106
Os01g0211800	Os02g0192500	3	4	1	0	4	4	0.52396
Os04g0676700	Os05g0459400	3	4	1	0	1	4	-0.58603
Os10g0561400	Os10g0571300	3	4	1	0	2	4	-0.65426
Os06g0140400	Os04g0350300	3	4	1	0	4	4	0.533383
Os06g0140400	Os02g0505500	3	4	1	0	4	4	0.564407
Os02g0139000	Os01g0759900	3	4	1	0	1	4	-0.53973
Os01g0261200	Os06g0695900	3	4	1	0	1	4	-0.54639
Os06g0140400	Os01g0173100	3	4	1	0	4	4	0.567965
Os01g0211800	Os03g0574600	3	4	1	0	4	4	0.522253
Os10g0561400	Os01g0685800	3	4	1	0	2	4	-0.58299
Os01g0261200	Os05g0456100	3	4	1	0	1	4	-0.55857
Os06g0140400	Os05g0459300	3	4	1	0	4	4	0.561522
Os11g0490900	Os02g0794500	3	4	1	0	1	4	-0.52664
Os01g0884300	Os04g0375900	3	4	1	0	1	4	-0.53412
Os01g0884300	Os02g0654300	3	4	1	0	1	4	-0.5237
Os06g0140400	Os02g0167300	3	4	1	0	4	4	0.58346
Os06g0140400	Os11g0307300	3	4	1	0	4	4	0.675879
Os06g0140400	Os06g0234200	3	4	1	0	4	4	0.6243
Os01g0211800	Os01g0876800	3	4	1	0	4	4	0.520011
Os10g0561400	Os06g0653100	3	4	1	0	2	4	-0.68191
Os04g0676700	Os03g0417800	3	4	1	0	1	4	-0.608
Os06g0140400	Os05g0466900	3	4	1	0	4	4	0.584206
Os06g0140400	Os04g0580500	3	4	1	0	4	4	0.729305
Os01g0211800	Os01g0954900	3	4	1	0	4	4	0.519312
Os01g0211800	Os01g0657400	3	4	1	1	4	4	0.519253
Os04g0676700	Os02g0656100	3	4	1	0	1	4	-0.5378
Os06g0140400	Os12g0289600	3	4	1	0	4	4	0.554181
Os10g0561400	Os01g0282800	3	4	1	0	2	4	-0.62049
Os04g0676700	Os02g0158100	3	4	1	0	1	4	-0.577
Os06g0140400	Os06g0554300	3	4	1	0	4	4	0.594246
Os01g0211800	Os03g0114800	3	4	1	0	4	4	0.518483
Os01g0211800	Os08g0199400	3	4	1	0	4	4	0.518383
Os06g0140400	Os10g0555600	3	4	1	0	4	4	0.612543
Os01g0211800	Os04g0562800	3	4	1	0	4	4	0.518044
Os11g0490900	Os12g0638100	3	4	1	0	1	4	-0.56642
Os01g0211800	Os01g0972900	3	4	1	0	4	4	0.51774
Os06g0140400	Os06g0542200	3	4	1	0	4	4	0.589013
Os01g0884300	Os05g0532500	3	4	1	0	1	4	-0.57431
Os01g0884300	Os01g0963800	3	4	1	0	1	4	-0.57214
Os06g0140400	Os01g0938600	3	4	1	0	4	4	0.63496
Os10g0561400	Os04g0552300	3	4	1	0	2	4	-0.60273
Os10g0406300	Os02g0720200	3	4	1	0	1	4	-0.56341
Os04g0676700	Os08g0105800	3	4	1	0	1	4	0.563817
Os01g0211800	Os12g0138500	3	4	1	0	4	4	0.516466
Os01g0884300	Os07g0123500	3	4	1	0	1	4	-0.61047
Os06g0140400	Os01g0829100	3	4	1	0	4	4	0.599552
Os11g0490900	Os03g0416300	3	4	1	0	1	4	-0.54652
Os04g0676700	Os12g0123200	3	4	1	0	1	4	0.563123
Os06g0140400	Os09g0372700	3	4	1	0	4	4	0.60046
Os04g0676700	Os09g0442700	3	4	1	0	1	4	-0.59677
Os04g0676700	Os01g0658700	3	4	1	0	1	4	-0.54547
Os06g0140400	Os07g0623600	3	4	1	0	4	4	0.574956
Os11g0490900	Os09g0511700	3	4	1	0	1	4	0.589589
Os01g0884300	Os09g0261900	3	4	1	0	1	4	-0.58006
Os04g0676700	Os11g0249300	3	4	1	0	1	4	-0.52281
Os10g0561400	Os02g0699500	3	4	1	0	2	4	-0.61709
Os06g0140400	Os07g0510200	3	4	1	0	4	4	0.591184
Os04g0676700	Os03g0703100	3	4	1	0	1	4	-0.54771
Os06g0140400	Os10g0371000	3	4	1	0	4	4	0.558383
Os06g0140400	Os03g0837100	3	4	1	0	4	4	0.634597
Os10g0561400	Os11g0149400	3	4	1	0	2	4	-0.57369
Os10g0561400	Os05g0553000	3	4	1	0	2	4	-0.58027
Os04g0676700	Os01g0323000	3	4	1	0	1	4	-0.55788
Os06g0140400	Os03g0295500	3	4	1	0	4	4	0.618845
Os01g0211800	Os03g0728500	3	4	1	0	4	4	0.511274
Os01g0192300	Os03g0733600	3	4	1	0	1	4	-0.5349
Os06g0140400	Os12g0480200	3	4	1	0	4	4	0.524363
Os10g0561400	Os10g0512700	3	4	1	0	2	4	-0.55701
Os10g0406300	Os09g0540600	3	4	1	0	1	4	-0.6502
Os04g0676700	Os01g0756600	3	4	1	0	1	4	-0.58967
Os04g0676700	Os08g0115200	3	4	1	0	1	4	-0.54753
Os06g0140400	Os07g0287400	3	4	1	0	4	4	0.661751
Os01g0211800	Os01g0167700	3	4	1	0	4	4	0.509691
Os06g0140400	Os01g0680900	3	4	1	0	4	4	0.727104
Os01g0211800	Os01g0326000	3	4	1	0	4	4	0.509641
Os11g0490900	Os06g0203800	3	4	1	0	1	4	-0.52252
Os04g0676700	Os01g0769200	3	4	1	0	1	4	-0.54147
Os01g0884300	Os02g0591500	3	4	1	0	1	4	-0.57288
Os06g0140400	Os07g0134200	3	4	1	0	4	4	0.583644
Os10g0406300	Os03g0566600	3	4	1	0	1	4	-0.65859
Os01g0211800	Os07g0252400	3	4	1	0	4	4	0.509109
Os04g0676700	Os05g0518200	3	4	1	0	1	4	-0.51896
Os09g0379600	Os08g0101600	3	4	1	0	1	4	-0.55451
Os06g0140400	Os06g0696400	3	4	1	0	4	4	0.580745
Os04g0676700	Os01g0744000	3	4	1	0	1	4	-0.55309
Os01g0211800	Os06g0503100	3	4	1	0	4	4	0.508579
Os06g0140400	Os12g0605100	3	4	1	0	4	4	0.568422
Os06g0140400	Os07g0637400	3	4	1	0	4	4	0.66316
Os10g0561400	Os10g0532200	3	4	1	0	2	4	-0.55441
Os06g0140400	Os07g0638500	3	4	1	0	4	4	0.63983
Os01g0884300	Os05g0573900	3	4	1	0	1	4	-0.525
Os06g0140400	Os03g0401300	3	4	1	0	4	4	0.685938
Os06g0140400	Os06g0207500	3	4	1	0	4	4	0.562606
Os04g0676700	Os01g0896300	3	4	1	0	1	4	-0.60799
Os11g0490900	Os08g0442700	3	4	1	0	1	4	-0.54292
Os06g0140400	Os05g0543400	3	4	1	0	4	4	0.668243
Os06g0140400	Os06g0196600	3	4	1	0	4	4	0.641104
Os06g0140400	Os05g0363500	3	4	1	0	4	4	0.609004
Os06g0140400	Os07g0634600	3	4	1	0	4	4	0.597939
Os01g0884300	Os01g0191500	3	4	1	0	1	4	-0.51691
Os01g0884300	Os09g0477700	3	4	1	0	1	4	-0.52034
Os04g0676700	Os06g0610500	3	4	1	0	1	4	-0.58033
Os11g0490900	Os04g0649700	3	4	1	0	1	4	-0.57483
Os04g0676700	Os03g0221500	3	4	1	0	1	4	-0.56601
Os10g0561400	Os07g0628600	3	4	1	0	2	4	-0.65176
Os11g0490900	Os04g0649200	3	4	1	0	1	4	-0.51892
Os01g0211800	Os08g0248700	3	4	1	1	4	4	0.504905
Os04g0676700	Os04g0631200	3	4	1	0	1	4	-0.55492
Os11g0490900	Os03g0209500	3	4	1	0	1	4	-0.59386
Os10g0561400	Os10g0519600	3	4	1	0	2	4	-0.60421
Os06g0140400	Os03g0202200	3	4	1	0	4	4	0.576299
Os06g0140400	Os10g0377300	3	4	1	1	4	4	0.718688
Os10g0406300	Os01g0741200	3	4	1	0	1	4	-0.58639
Os04g0676700	Os01g0125600	3	4	1	0	1	4	-0.56966
Os04g0676700	Os03g0577100	3	4	1	0	1	4	-0.61112
Os01g0211800	Os01g0149800	3	4	1	0	4	4	-0.50348
Os06g0140400	Os01g0267900	3	4	1	0	4	4	0.579417
Os06g0140400	Os03g0833800	3	4	1	0	4	4	0.60528
Os04g0676700	Os05g0235800	3	4	1	0	1	4	-0.58184
Os10g0561400	Os03g0647800	3	4	1	0	2	4	-0.60401
Os02g0139000	Os08g0431300	3	4	1	0	1	4	-0.50787
Os10g0561400	Os05g0535900	3	4	1	0	2	4	-0.57655
Os01g0884300	Os11g0107700	3	4	1	0	1	4	-0.53612
Os06g0140400	Os03g0127700	3	4	1	0	4	4	0.658654
Os06g0140400	Os08g0533300	3	4	1	0	4	4	0.541009
Os10g0561400	Os11g0247300	3	4	1	0	2	4	-0.58912
Os06g0140400	Os03g0120000	3	4	1	0	4	4	0.543483
Os06g0140400	Os01g0756900	3	4	1	0	4	4	0.665425
Os07g0687700	Os07g0654100	3	4	1	0	1	4	-0.58693
Os01g0211800	Os07g0603300	3	4	1	0	4	4	0.50023
Os01g0261200	Os01g0934100	3	4	1	0	1	1	0.739778
Os01g0863300	Os04g0543500	4	3	1	1	1	1	0.80549
Os04g0543500	Os01g0582600	3	4	1	0	1	1	0.766694
Os01g0675800	Os03g0292100	3	4	1	0	1	1	0.765234
Os01g0261200	Os04g0685700	3	4	1	0	1	1	0.69562
Os04g0543500	Os01g0855600	3	4	1	0	1	1	0.697594
Os03g0224700	Os08g0480100	3	4	1	0	1	1	0.752506
Os04g0543500	Os06g0502900	3	4	1	0	1	1	0.674269
Os03g0815100	Os05g0497300	3	4	1	1	1	1	0.743646
Os01g0261200	Os04g0610400	3	4	1	1	1	1	0.658092
Os01g0246700	Os03g0787000	3	4	1	0	1	1	0.656249
Os06g0166400	Os04g0634800	3	4	1	0	1	1	0.694958
Os03g0815100	Os12g0592900	3	4	1	0	1	1	0.721481
Os01g0261200	Os01g0384800	3	4	1	0	1	1	0.643148
Os03g0815100	Os03g0801900	3	4	1	0	1	1	0.660309
Os06g0166400	Os02g0671100	3	4	1	0	1	1	0.698698
Os03g0815100	Os06g0133400	3	4	1	0	1	1	0.702378
Os01g0261200	Os05g0414100	3	4	1	0	1	1	0.631128
Os03g0815100	Os06g0646700	3	4	1	1	1	1	0.693968
Os06g0166400	Os09g0499000	3	4	1	0	1	1	0.691745
Os03g0815100	Os03g0820400	3	4	1	1	1	1	0.717362
Os04g0543500	Os01g0793800	3	4	1	0	1	1	0.644807
Os07g0568300	Os04g0584600	3	4	1	0	1	1	0.624248
Os03g0815100	Os01g0952900	3	4	1	0	1	1	0.670622
Os04g0543500	Os02g0629000	3	4	1	0	1	1	0.702237
Os04g0543500	Os01g0908700	3	4	1	0	1	1	0.724956
Os03g0327100	Os03g0230300	3	4	1	0	1	1	0.665061
Os04g0543500	Os08g0445700	3	4	1	0	1	1	0.798426
Os12g0162500	Os10g0577200	3	4	1	0	1	1	0.695544
Os03g0815100	Os01g0699100	3	4	1	0	1	1	0.630491
Os01g0884300	Os01g0295700	3	4	1	0	1	1	0.655995
Os03g0152100	Os12g0233800	4	3	1	1	2	1	0.604816
Os01g0261200	Os05g0552800	3	4	1	0	1	1	0.587159
Os03g0815100	Os06g0127100	3	4	1	1	1	1	0.646534
Os04g0543500	Os04g0464966	3	4	1	0	1	1	0.773012
Os07g0568300	Os02g0797600	3	4	1	0	1	1	0.693481
Os10g0561400	Os01g0720700	3	4	1	0	2	2	0.696013
Os01g0246700	Os11g0210201	3	4	1	0	1	1	0.79546
Os03g0815100	Os01g0667900	3	4	1	0	1	1	0.622426
Os01g0675800	Os09g0457900	3	4	1	1	1	1	0.671884
Os01g0675800	Os01g0776700	3	4	1	0	1	1	0.626078
Os01g0261200	Os08g0490100	3	4	1	1	1	1	0.559966
Os01g0246700	Os10g0574700	3	4	1	0	1	1	0.70726
Os04g0543500	Os05g0560600	3	4	1	1	1	1	0.718
Os01g0675800	Os06g0133500	3	4	1	0	1	1	0.697986
Os04g0543500	Os08g0374600	3	4	1	0	1	1	0.62596
Os01g0246700	Os05g0343400	3	4	1	1	1	1	0.767453
Os04g0543500	Os05g0380900	3	4	1	0	1	1	0.685131
Os05g0444200	Os04g0447700	3	4	1	0	1	1	0.734148
Os03g0815100	Os05g0110000	3	4	1	0	1	1	0.563551
Os06g0166400	Os04g0583200	3	4	1	0	1	1	0.650638
Os02g0527300	Os04g0497000	3	4	1	0	1	1	0.698419
Os03g0815100	Os03g0820300	3	4	1	1	1	1	0.652046
Os01g0261200	Os01g0699600	3	4	1	0	1	1	0.547338
Os01g0246700	Os02g0475300	3	4	1	0	1	1	0.783173
Os04g0671800	Os08g0485700	4	3	1	1	1	1	0.58809
Os03g0224700	Os01g0695800	3	4	1	0	1	1	0.717915
Os03g0815100	Os03g0271600	3	4	1	0	1	1	0.628513
Os03g0796900	Os08g0485700	4	3	1	1	1	1	0.564414
Os01g0261200	Os05g0545400	3	4	1	0	1	1	0.537256
Os04g0543500	Os03g0152000	3	4	1	0	1	1	0.716756
Os03g0815100	Os02g0759400	3	4	1	0	1	1	0.66267
Os03g0224700	Os03g0402800	3	4	1	0	1	1	0.677395
Os03g0224700	Os04g0463500	3	4	1	0	1	1	0.617587
Os03g0815100	Os06g0683400	3	4	1	0	1	1	0.697212
Os01g0246700	Os02g0205500	3	4	1	0	1	1	0.714935
Os05g0444200	Os03g0180900	3	4	1	0	1	1	0.661685
Os01g0246700	Os09g0341600	3	4	1	0	1	1	0.559926
Os01g0881500	Os01g0927600	3	4	1	1	1	1	0.704142
Os01g0261200	Os01g0975000	3	4	1	0	1	1	0.527513
Os01g0261200	Os02g0180700	3	4	1	0	1	1	0.523461
Os03g0815100	Os09g0486500	3	4	1	0	1	1	0.696133
Os03g0224700	Os12g0446500	3	4	1	0	1	1	0.616739
Os01g0816100	Os03g0815100	4	3	1	1	1	1	0.655105
Os03g0815100	Os08g0504700	3	4	1	0	1	1	0.596085
Os03g0815100	Os01g0699500	3	4	1	0	1	1	0.680043
Os01g0246700	Os02g0181300	3	4	1	1	1	1	0.767617
Os10g0561400	Os01g0629400	3	4	1	0	2	2	0.706597
Os03g0224700	Os01g0812200	3	4	1	0	1	1	0.593682
Os03g0815100	Os09g0522200	3	4	1	1	1	1	0.578701
Os08g0383700	Os02g0480900	3	4	1	0	1	1	0.606291
Os01g0246700	Os10g0555100	3	4	1	0	1	1	0.629758
Os01g0881500	Os03g0353400	3	4	1	0	1	1	0.587821
Os01g0246700	Os01g0113650	3	4	1	0	1	1	0.592809
Os08g0408500	Os12g0162500	4	3	1	1	1	1	0.588868
Os01g0261200	Os01g0186900	3	4	1	0	1	1	0.505652
Os04g0543500	Os12g0114000	3	4	1	0	1	1	0.60873
Os08g0383700	Os06g0714500	3	4	1	0	1	1	0.677569
Os01g0797600	Os03g0815100	4	3	1	1	1	1	0.665752
Os08g0485700	Os05g0491200	3	4	1	0	1	1	0.683512
Os08g0485700	Os02g0759800	3	4	1	0	1	1	0.776219
Os08g0485700	Os01g0762000	3	4	1	0	1	1	0.614374
Os08g0485700	Os03g0815900	3	4	1	0	1	1	0.687701
Os08g0485700	Os07g0185200	3	4	1	0	1	1	0.565407
Os04g0543500	Os04g0674400	3	4	1	0	1	1	0.653073
Os08g0383700	Os02g0260700	3	4	1	0	1	1	0.516412
Os04g0476500	Os06g0183800	3	4	1	0	2	2	0.701488
Os07g0623100	Os03g0165600	3	4	1	0	2	2	0.687341
Os04g0476500	Os02g0301500	3	4	1	0	2	2	0.700183
Os06g0229300	Os02g0511500	3	4	1	0	2	2	0.704297
Os07g0623100	Os07g0497000	3	4	1	0	2	2	0.72791
Os05g0562400	Os10g0477000	3	4	1	0	2	2	0.692036
Os07g0623100	Os07g0508000	3	4	1	0	2	2	0.727196
Os01g0279900	Os01g0883200	3	4	1	0	2	2	0.715806
Os07g0623100	Os10g0396400	3	4	1	0	2	2	0.717165
Os05g0562400	Os08g0180100	3	4	1	0	2	2	0.71538
Os01g0279900	Os10g0485000	3	4	1	0	2	2	0.731681
Os04g0476500	Os09g0281900	3	4	1	0	2	2	0.699609
Os04g0476500	Os11g0217500	3	4	1	0	2	2	0.767129
Os04g0476500	Os01g0932600	3	4	1	0	2	2	0.633043
Os05g0562400	Os02g0719800	3	4	1	0	2	2	0.686199
Os02g0551400	Os02g0100200	3	4	1	0	2	2	0.611558
Os01g0279900	Os01g0916800	3	4	1	0	2	2	0.68047
Os07g0496300	Os09g0123100	3	4	1	0	2	2	0.678094
Os06g0229300	Os01g0655400	3	4	1	0	2	2	0.691017
Os05g0188600	Os06g0229300	4	3	1	1	2	2	0.694136
Os04g0476500	Os01g0951000	3	4	1	0	2	2	0.706867
Os06g0229300	Os08g0543600	3	4	1	0	2	2	0.596257
Os05g0562400	Os10g0457700	3	4	1	0	2	2	0.728069
Os04g0476500	Os04g0672200	3	4	1	0	2	2	0.695636
Os06g0229300	Os01g0506200	3	4	1	0	2	2	0.581525
Os05g0562400	Os09g0515100	3	4	1	0	2	2	0.674881
Os04g0476500	Os09g0530600	3	4	1	0	2	2	0.765394
Os04g0476500	Os02g0722800	3	4	1	0	2	2	0.591755
Os04g0476500	Os12g0485400	3	4	1	0	2	2	0.684025
Os05g0562400	Os03g0347300	3	4	1	0	2	2	0.674201
Os03g0321700	Os06g0215600	3	4	1	0	1	1	0.692552
Os03g0321700	Os01g0609900	3	4	1	0	1	1	0.629379
Os03g0321700	Os12g0432600	3	4	1	0	1	1	0.594684
Os01g0246700	Os02g0173200	3	4	1	0	1	1	0.612173
Os03g0321700	Os02g0712700	3	4	1	0	1	1	0.553892
Os05g0444200	Os05g0550800	3	4	1	0	1	1	0.669538
Os01g0246700	Os09g0456800	3	4	1	1	1	1	0.548413
Os03g0321700	Os02g0755400	3	4	1	0	1	5	0.519141
Os03g0321700	Os10g0189100	3	4	1	0	1	5	-0.51782
Os01g0246700	Os09g0571200	3	4	1	0	1	1	0.706405
Os03g0321700	Os02g0816100	3	4	1	0	1	5	-0.51402
Os01g0246700	Os08g0448000	3	4	1	0	1	1	0.606813
Os01g0246700	Os07g0635500	3	4	1	0	1	1	0.535817
Os01g0246700	Os04g0517100	3	4	1	1	1	1	0.527129
Os06g0105800	Os03g0774300	3	4	1	0	5	5	0.562205
Os06g0105800	Os01g0734600	3	4	1	0	5	5	0.573761
Os03g0321700	Os07g0412100	3	4	1	0	1	5	-0.50396
Os03g0321700	Os12g0616600	3	4	1	0	1	5	-0.50113
Os06g0105800	Os06g0217600	3	4	1	0	5	5	0.545245
Os06g0130600	Os02g0564100	3	4	1	0	2	2	0.750383
Os07g0496300	Os07g0694500	3	4	1	0	2	2	0.760034
Os06g0130600	Os03g0118900	3	4	1	0	2	2	0.695648
Os06g0130600	Os10g0430700	3	4	1	0	2	2	0.683283
Os07g0496300	Os07g0227700	3	4	1	0	2	2	0.747878
Os07g0496300	Os07g0123300	3	4	1	0	2	2	0.680471
Os07g0496300	Os07g0496600	3	4	1	1	2	2	0.744849
Os07g0496300	Os01g0104000	3	4	1	0	2	2	0.687805
Os07g0496300	Os01g0668300	3	4	1	0	2	2	0.75031
Os07g0496300	Os09g0284300	3	4	1	0	2	2	0.719649
Os06g0130600	Os02g0260500	3	4	1	0	2	2	0.64016
Os07g0496300	Os04g0110300	3	4	1	0	2	2	0.755917
Os07g0496300	Os01g0269900	3	4	1	0	2	2	0.672946
Os06g0130600	Os01g0322800	3	4	1	0	2	2	0.636505
Os07g0496300	Os03g0800800	3	4	1	0	2	2	0.756484
Os07g0496300	Os06g0275900	3	4	1	0	2	2	0.697521
Os04g0476500	Os04g0609900	3	4	1	0	2	2	0.720897
Os06g0130600	Os08g0143400	3	4	1	0	2	2	0.624907
Os07g0496300	Os01g0197200	3	4	1	0	2	2	0.741206
Os02g0288200	Os07g0496300	4	3	1	1	2	2	0.728608
Os06g0130600	Os01g0279800	3	4	1	0	2	2	0.616491
Os07g0496300	Os03g0276600	3	4	1	0	2	2	0.674007
Os07g0490200	Os11g0303500	3	4	1	0	2	2	0.770782
Os07g0496300	Os12g0624900	3	4	1	1	2	2	0.631866
Os02g0542200	Os07g0496300	4	3	1	1	2	2	0.666959
Os07g0496300	Os08g0160000	3	4	1	0	2	2	0.651142
Os07g0496300	Os01g0221300	3	4	1	0	2	2	0.717435
Os07g0496300	Os02g0711100	3	4	1	0	2	2	0.684719
Os07g0496300	Os02g0217500	3	4	1	0	2	2	0.621673
Os07g0496300	Os01g0746200	3	4	1	0	2	2	0.678536
Os06g0303700	Os07g0496300	4	3	1	1	2	2	0.643257
Os06g0130600	Os09g0569400	3	4	1	0	2	2	0.590213
Os06g0130600	Os01g0924900	3	4	1	0	2	2	0.58917
Os07g0496300	Os05g0596600	3	4	1	0	2	2	0.735718
Os06g0130600	Os11g0242700	3	4	1	0	2	2	0.588558
Os07g0496300	Os04g0635900	3	4	1	0	2	2	0.684796
Os01g0708000	Os07g0496300	4	3	1	1	2	2	0.712426
Os04g0476500	Os07g0636200	3	4	1	0	2	2	0.708053
Os07g0496300	Os09g0103200	3	4	1	0	2	2	0.716466
Os06g0130600	Os02g0122000	3	4	1	0	2	2	0.584139
Os07g0496300	Os02g0208200	3	4	1	0	2	2	0.621974
Os07g0496300	Os02g0101800	3	4	1	0	2	2	0.655043
Os06g0130600	Os02g0168900	3	4	1	0	2	2	0.58124
Os04g0476500	Os06g0487900	3	4	1	0	2	2	0.750001
Os01g0279900	Os05g0352700	3	4	1	0	2	2	0.687978
Os04g0476500	Os04g0628400	3	4	1	0	2	2	0.770214
Os06g0130600	Os12g0279100	3	4	1	1	2	4	0.576283
Os07g0496300	Os02g0601600	3	4	1	0	2	2	0.691099
Os04g0476500	Os10g0458700	3	4	1	0	2	2	0.685193
Os07g0496300	Os07g0517000	3	4	1	0	2	2	0.641138
Os04g0476500	Os12g0160900	3	4	1	1	2	2	0.641679
Os06g0130600	Os02g0831600	3	4	1	0	2	4	0.571752
Os07g0496300	Os01g0232300	3	4	1	0	2	2	0.640396
Os07g0496300	Os11g0602200	3	4	1	0	2	2	0.662528
Os02g0608100	Os07g0490200	4	3	1	1	2	2	0.698215
Os04g0476500	Os03g0616300	3	4	1	0	2	2	0.651791
Os02g0284500	Os04g0476500	4	3	1	1	2	2	0.668646
Os07g0496300	Os06g0653800	3	4	1	0	2	2	0.57151
Os07g0496300	Os06g0181400	3	4	1	0	2	2	0.612752
Os07g0496300	Os07g0285200	3	4	1	0	2	2	0.58545
Os07g0496300	Os06g0574400	3	4	1	0	2	2	0.738712
Os07g0490200	Os08g0346400	3	4	1	1	2	2	0.629387
Os07g0496300	Os06g0643600	3	4	1	0	2	2	0.601155
Os07g0496300	Os02g0461200	3	4	1	0	2	2	0.651807
Os04g0476500	Os07g0150500	3	4	1	0	2	2	0.757017
Os07g0496300	Os05g0102300	3	4	1	0	2	2	0.679365
Os07g0623100	Os11g0160700	3	4	1	0	2	2	0.660063
Os06g0130600	Os05g0357700	3	4	1	0	2	2	0.563313
Os07g0496300	Os02g0638000	3	4	1	0	2	2	0.650916
Os07g0496300	Os06g0341600	3	4	1	0	2	2	0.703541
Os07g0496300	Os11g0146500	3	4	1	0	2	2	0.65444
Os05g0489700	Os07g0496300	4	3	1	1	2	2	0.590335
Os06g0130600	Os02g0244300	3	4	1	0	2	4	0.5583
Os06g0130600	Os03g0298800	3	4	1	0	2	2	0.557242
Os07g0496300	Os10g0392700	3	4	1	0	2	2	0.678981
Os07g0496300	Os08g0137200	3	4	1	0	2	2	0.586128
Os07g0496300	Os03g0202300	3	4	1	0	2	2	0.66207
Os07g0496300	Os07g0405100	3	4	1	0	2	2	0.69492
Os04g0476500	Os02g0523300	3	4	1	0	2	2	0.680965
Os06g0485100	Os02g0805900	3	4	1	0	2	2	0.62143
Os07g0496300	Os12g0574900	3	4	1	0	2	2	0.685935
Os07g0496300	Os06g0151600	3	4	1	0	2	2	0.645467
Os07g0496300	Os02g0504100	3	4	1	0	2	2	0.585729
Os07g0496300	Os11g0240900	3	4	1	0	2	2	0.633847
Os04g0476500	Os01g0633200	3	4	1	0	2	2	0.616705
Os07g0496300	Os01g0103800	3	4	1	0	2	2	0.580183
Os07g0490200	Os10g0409900	3	4	1	0	2	2	0.740105
Os04g0476500	Os02g0160000	3	4	1	0	2	2	0.596427
Os07g0496300	Os07g0242600	3	4	1	0	2	2	0.587673
Os07g0496300	Os02g0697200	3	4	1	0	2	2	0.626094
Os07g0496300	Os09g0542500	3	4	1	0	2	2	0.584131
Os06g0130600	Os05g0103600	3	4	1	0	2	2	0.545962
Os07g0496300	Os04g0151800	3	4	1	0	2	2	0.62
Os07g0496300	Os03g0197400	3	4	1	0	2	2	0.592342
Os06g0130600	Os05g0419100	3	4	1	0	2	2	0.544366
Os01g0279900	Os11g0191300	3	4	1	0	2	2	0.672587
Os06g0130600	Os04g0423700	3	4	1	0	2	2	0.542144
Os07g0496300	Os04g0520000	3	4	1	0	2	2	0.613236
Os07g0496300	Os12g0176500	3	4	1	0	2	2	0.599362
Os07g0496300	Os04g0467800	3	4	1	0	2	2	0.617202
Os02g0158400	Os06g0130600	4	3	1	1	2	2	0.53918
Os07g0496300	Os07g0164100	3	4	1	0	2	2	0.655233
Os03g0241100	Os04g0476500	4	3	1	1	2	2	0.634355
Os06g0130600	Os08g0199100	3	4	1	0	2	2	0.53857
Os07g0496300	Os08g0444100	3	4	1	0	2	2	0.599967
Os06g0130600	Os09g0463700	3	4	1	0	2	2	0.537731
Os04g0476500	Os06g0611000	3	4	1	0	2	2	0.566044
Os06g0130600	Os06g0275600	3	4	1	1	2	2	0.536395
Os06g0130600	Os01g0710000	3	4	1	0	2	2	0.535572
Os01g0192300	Os09g0318600	3	4	1	0	1	2	-0.56737
Os07g0496300	Os05g0430200	3	4	1	0	2	2	0.546321
Os07g0496300	Os06g0192500	3	4	1	0	2	2	0.621213
Os07g0496300	Os03g0833200	3	4	1	0	2	2	0.562511
Os07g0496300	Os01g0959000	3	4	1	0	2	2	0.563843
Os03g0718200	Os04g0476500	4	3	1	1	2	2	0.634705
Os07g0490200	Os06g0286351	3	4	1	0	2	2	0.658603
Os07g0623100	Os01g0755100	3	4	1	0	2	2	0.633689
Os07g0496300	Os01g0788900	3	4	1	0	2	2	0.585814
Os07g0496300	Os02g0114700	3	4	1	0	2	2	0.625889
Os07g0496300	Os03g0219800	3	4	1	0	2	2	0.588904
Os07g0496300	Os07g0421000	3	4	1	0	2	2	0.655433
Os01g0279900	Os07g0205200	3	4	1	0	2	2	0.716796
Os07g0623100	Os04g0501600	3	4	1	0	2	2	0.738795
Os04g0476500	Os10g0580300	3	4	1	0	2	2	0.676902
Os07g0496300	Os02g0234800	3	4	1	0	2	2	0.526411
Os02g0194200	Os06g0130600	4	3	1	1	2	2	0.524275
Os07g0496300	Os10g0483100	3	4	1	0	2	2	0.634292
Os06g0130600	Os03g0345100	3	4	1	0	2	2	0.523427
Os04g0476500	Os09g0565500	3	4	1	0	2	2	0.544071
Os07g0496300	Os03g0819100	3	4	1	0	2	2	0.58497
Os06g0130600	Os02g0126700	3	4	1	0	2	2	0.519611
Os07g0496300	Os08g0518200	3	4	1	0	2	2	0.581817
Os07g0496300	Os06g0111100	3	4	1	0	2	2	0.58838
Os07g0496300	Os11g0615100	3	4	1	0	2	2	0.618023
Os06g0130600	Os03g0666100	3	4	1	0	2	2	0.517148
Os07g0490200	Os04g0559800	3	4	1	0	2	2	0.667262
Os07g0496300	Os04g0654700	3	4	1	0	2	2	0.663272
Os07g0496300	Os02g0672400	3	4	1	0	2	2	0.560798
Os06g0130600	Os07g0259700	3	4	1	0	2	4	0.515345
Os04g0194600	Os09g0379600	4	3	1	1	2	1	-0.53309
Os04g0476500	Os10g0575800	3	4	1	0	2	2	0.706065
Os06g0130600	Os02g0815900	3	4	1	0	2	4	0.514251
Os07g0496300	Os04g0663300	3	4	1	0	2	2	0.518258
Os07g0496300	Os01g0265900	3	4	1	0	2	2	0.534532
Os06g0130600	Os11g0249900	3	4	1	0	2	2	0.513592
Os05g0106000	Os07g0496300	4	3	1	1	2	2	0.554354
Os07g0496300	Os07g0172500	3	4	1	0	2	2	0.572514
Os07g0496300	Os09g0500600	3	4	1	0	2	2	0.554773
Os07g0496300	Os08g0113200	3	4	1	0	2	2	0.59074
Os04g0476500	Os12g0109900	3	4	1	0	2	2	0.603814
Os07g0496300	Os03g0347200	3	4	1	0	2	2	0.612481
Os07g0496300	Os05g0566900	3	4	1	0	2	2	0.642888
Os04g0117600	Os07g0496300	4	3	1	1	2	2	0.571919
Os04g0476500	Os05g0235300	3	4	1	0	2	2	0.724314
Os07g0496300	Os03g0174100	3	4	1	0	2	2	0.570611
Os06g0130600	Os04g0501200	3	4	1	0	2	4	0.507184
Os07g0496300	Os01g0206200	3	4	1	0	2	2	0.624055
Os07g0496300	Os11g0677500	3	4	1	0	2	2	0.608257
Os06g0130600	Os02g0708000	3	4	1	0	2	2	0.505793
Os06g0229300	Os04g0496400	3	4	1	0	2	2	0.548598
Os07g0496300	Os06g0639600	3	4	1	0	2	2	0.601482
Os07g0496300	Os03g0681700	3	4	1	0	2	2	0.530102
Os07g0496300	Os01g0814000	3	4	1	0	2	2	0.683554
Os07g0496300	Os07g0516900	3	4	1	0	2	2	0.60925
Os04g0476500	Os11g0643700	3	4	1	0	2	2	0.639128
Os07g0490200	Os05g0539700	3	4	1	0	2	2	0.567712
Os04g0476500	Os03g0749800	3	4	1	0	2	2	0.622033
Os07g0496300	Os07g0688800	3	4	1	0	2	2	0.563343
Os01g0279900	Os01g0532200	3	4	1	0	2	2	0.677294
Os06g0130600	Os10g0534100	3	4	1	0	2	2	0.502244
Os07g0496300	Os08g0500000	3	4	1	0	2	2	0.558697
Os07g0490200	Os01g0767000	3	4	1	0	2	2	0.691397
Os07g0496300	Os03g0225500	3	4	1	0	2	2	0.58676
Os07g0490200	Os04g0398300	3	4	1	0	2	2	0.695233
Os07g0490200	Os10g0339600	3	4	1	0	2	2	0.694038
Os07g0490200	Os07g0693700	3	4	1	0	2	5	0.655701
Os07g0623100	Os02g0732700	3	4	1	0	2	2	0.6854
Os04g0476500	Os05g0188500	3	4	1	0	2	2	0.711827
Os07g0490200	Os03g0816100	3	4	1	0	2	5	0.6493
Os07g0490200	Os01g0250900	3	4	1	0	2	5	0.647793
Os04g0495800	Os06g0105800	4	3	1	1	5	5	0.716187
Os07g0490200	Os03g0687200	3	4	1	0	2	5	0.635686
Os07g0623100	Os03g0138100	3	4	1	0	2	2	0.751042
Os01g0279900	Os03g0129200	3	4	1	0	2	2	0.73534
Os03g0255000	Os04g0476500	4	3	1	1	2	2	0.646625
Os06g0105800	Os03g0180300	3	4	1	0	5	5	0.732334
Os05g0562400	Os10g0565600	3	4	1	0	2	2	0.693997
Os05g0491500	Os06g0105800	4	3	1	1	5	5	0.633253
Os01g0279900	Os08g0110800	3	4	1	0	2	2	0.740257
Os06g0105800	Os01g0725800	3	4	1	0	5	5	0.698707
Os01g0279900	Os04g0691700	3	4	1	0	2	2	0.70788
Os07g0490200	Os10g0417800	3	4	1	0	2	5	0.585951
Os05g0562400	Os12g0293100	3	4	1	0	2	2	0.660901
Os02g0182800	Os03g0680800	4	3	1	1	5	5	0.752414
Os05g0562400	Os07g0113700	3	4	1	0	2	2	0.692321
Os01g0842200	Os06g0105800	4	3	1	1	5	5	0.681047
Os05g0562400	Os11g0266800	3	4	1	0	2	2	0.627319
Os07g0623100	Os05g0506300	3	4	1	0	2	2	0.71925
Os04g0476500	Os01g0836400	3	4	1	0	2	2	0.609805
Os02g0831100	Os03g0680800	4	3	1	1	5	5	0.658163
Os07g0490200	Os03g0265100	3	4	1	0	2	5	0.564741
Os03g0680800	Os10g0370000	3	4	1	0	5	5	0.625092
Os05g0562400	Os07g0680500	3	4	1	0	2	2	0.727991
Os05g0562400	Os07g0562800	3	4	1	0	2	5	0.650074
Os01g0924400	Os06g0105800	4	3	1	1	5	5	0.656962
Os01g0279900	Os03g0698800	3	4	1	1	2	2	0.558568
Os06g0229300	Os10g0548200	3	4	1	0	2	2	0.721857
Os06g0105800	Os09g0130800	3	4	1	0	5	5	0.699221
Os05g0562400	Os06g0207700	3	4	1	0	2	5	0.614102
Os03g0680800	Os04g0549600	3	4	1	0	5	5	0.675403
Os01g0236700	Os06g0105800	4	3	1	1	5	5	0.689369
Os05g0562400	Os06g0136700	3	4	1	0	2	2	0.647846
Os03g0680800	Os03g0738400	3	4	1	0	5	5	0.726779
Os03g0680800	Os07g0501900	3	4	1	0	5	5	0.659206
Os07g0490200	Os01g0101600	3	4	1	0	2	2	0.53336
Os03g0680800	Os10g0363600	3	4	1	0	5	5	0.664256
Os06g0105800	Os07g0438800	3	4	1	1	5	2	0.625533
Os07g0490200	Os03g0356638	3	4	1	0	2	4	0.530472
Os06g0105800	Os04g0320100	3	4	1	0	5	5	0.67939
Os06g0105800	Os06g0591600	3	4	1	0	5	5	0.647851
Os01g0279900	Os05g0299300	3	4	1	0	2	2	0.581352
Os01g0279900	Os09g0116400	3	4	1	0	2	2	0.675323
Os03g0680800	Os01g0874100	3	4	1	0	5	5	0.533157
Os07g0490200	Os12g0102500	3	4	1	0	2	4	0.522257
Os03g0680800	Os08g0292900	3	4	1	1	5	5	0.741392
Os06g0105800	Os05g0161200	3	4	1	0	5	5	0.654923
Os06g0105800	Os07g0147800	3	4	1	0	5	5	0.694659
Os06g0105800	Os02g0603800	3	4	1	0	5	5	0.678797
Os05g0562400	Os07g0645100	3	4	1	0	2	2	0.712198
Os04g0476500	Os03g0352400	3	4	1	0	2	2	0.606511
Os06g0105800	Os03g0695700	3	4	1	0	5	5	0.61076
Os06g0105800	Os02g0787100	3	4	1	0	5	5	0.677645
Os03g0680800	Os05g0507300	3	4	1	0	5	5	0.575353
Os06g0105800	Os11g0568700	3	4	1	0	5	5	0.675609
Os03g0680800	Os06g0232200	3	4	1	0	5	5	0.640811
Os03g0680800	Os03g0805500	3	4	1	0	5	5	0.509606
Os03g0680800	Os10g0562100	3	4	1	1	5	5	0.63331
Os07g0623100	Os11g0241900	3	4	1	0	2	2	0.694669
Os05g0562400	Os03g0752700	3	4	1	0	2	2	0.73105
Os06g0105800	Os03g0784500	3	4	1	0	5	5	0.688546
Os04g0543500	Os02g0682300	3	4	1	0	1	1	0.691203
Os02g0764700	Os04g0543500	4	3	1	1	1	1	0.674035
Os01g0674000	Os04g0543500	4	3	1	1	1	1	0.673041
Os03g0815100	Os01g0699400	3	4	1	0	1	1	0.656173
Os04g0543500	Os02g0694100	3	4	1	0	1	5	0.621804
Os04g0543500	Os04g0414500	3	4	1	0	1	1	0.619963
Os04g0543500	Os03g0803500	3	4	1	0	1	5	0.607297
Os04g0543500	Os05g0497200	3	4	1	1	1	1	0.606881
Os04g0543500	Os03g0131900	3	4	1	0	1	5	-0.6002
Os01g0675800	Os01g0498300	3	4	1	0	1	1	0.63961
Os04g0543500	Os03g0825500	3	4	1	0	1	5	-0.59059
Os02g0220400	Os04g0543500	4	3	1	1	5	1	-0.58325
Os03g0815100	Os01g0727500	3	4	1	0	1	1	0.696087
Os02g0572900	Os10g0110800	3	4	1	0	1	5	-0.58416
Os04g0543500	Os02g0693400	3	4	1	0	1	1	0.578306
Os04g0543500	Os04g0658800	3	4	1	0	1	5	-0.57744
Os04g0543500	Os10g0542400	3	4	1	0	1	1	0.576318
Os01g0165000	Os08g0558100	3	4	1	0	1	1	0.582005
Os04g0543500	Os07g0489300	3	4	1	0	1	5	-0.56693
Os04g0543500	Os07g0686600	3	4	1	0	1	1	0.564734
Os04g0543500	Os08g0254900	3	4	1	0	1	5	-0.56391
Os04g0543500	Os07g0176200	3	4	1	1	1	1	0.563763
Os04g0543500	Os11g0444000	3	4	1	0	1	5	-0.56224
Os04g0543500	Os05g0469600	3	4	1	0	1	5	0.56205
Os04g0543500	Os03g0786400	3	4	1	0	1	5	-0.56094
Os03g0815100	Os05g0476700	3	4	1	0	1	1	0.616211
Os04g0543500	Os12g0224000	3	4	1	0	1	1	0.55796
Os04g0543500	Os05g0226300	3	4	1	0	1	5	-0.5537
Os04g0543500	Os03g0781400	3	4	1	0	1	5	-0.55363
Os04g0543500	Os02g0192700	3	4	1	0	1	5	-0.55333
Os01g0165000	Os07g0124600	3	4	1	0	1	1	0.559069
Os04g0543500	Os09g0445500	3	4	1	0	1	5	-0.5496
Os04g0543500	Os06g0132400	3	4	1	0	1	5	-0.54894
Os01g0675800	Os08g0402500	3	4	1	0	1	1	0.587798
Os04g0543500	Os03g0337600	3	4	1	0	1	5	-0.54801
Os03g0815100	Os08g0474000	3	4	1	1	1	1	0.611425
Os04g0543500	Os02g0168800	3	4	1	0	1	5	-0.54418
Os04g0543500	Os05g0545300	3	4	1	0	1	1	0.542601
Os04g0543500	Os02g0152900	3	4	1	0	1	5	-0.53888
Os03g0815100	Os11g0151400	3	4	1	0	1	1	0.54086
Os04g0543500	Os09g0361500	3	4	1	0	1	5	-0.53412
Os04g0543500	Os03g0301200	3	4	1	0	1	1	0.533964
Os04g0543500	Os01g0963400	3	4	1	0	1	5	-0.53362
Os04g0543500	Os03g0118600	3	4	1	0	1	5	-0.53327
Os04g0543500	Os02g0815200	3	4	1	0	1	5	-0.5322
Os01g0763200	Os04g0543500	4	3	1	1	5	1	-0.53211
Os04g0543500	Os01g0743400	3	4	1	0	1	5	-0.53101
Os04g0543500	Os03g0750000	3	4	1	0	1	3	0.530838
Os04g0543500	Os03g0781000	3	4	1	0	1	5	-0.52969
Os04g0543500	Os08g0541400	3	4	1	0	1	5	-0.52939
Os04g0543500	Os03g0850700	3	4	1	0	1	5	-0.52884
Os04g0543500	Os02g0259600	3	4	1	0	1	5	-0.52753
Os08g0383700	Os01g0801200	3	4	1	0	1	1	0.598528
Os04g0543500	Os09g0125900	3	4	1	0	1	5	-0.52613
Os03g0680800	Os04g0623800	3	4	1	0	5	5	0.565269
Os04g0543500	Os07g0133700	3	4	1	0	1	5	-0.52533
Os01g0705700	Os03g0815100	4	3	1	1	1	1	0.621757
Os02g0572900	Os01g0117900	3	4	1	0	1	5	-0.52892
Os04g0543500	Os02g0833400	3	4	1	0	1	5	-0.5236
Os04g0543500	Os08g0289000	3	4	1	0	1	1	0.522873
Os04g0543500	Os09g0531100	3	4	1	0	1	5	-0.5215
Os01g0693400	Os03g0815100	4	3	1	1	1	1	0.690973
Os04g0543500	Os06g0142400	3	4	1	0	1	5	0.519075
Os08g0383700	Os12g0263000	3	4	1	0	1	3	-0.63395
Os04g0543500	Os06g0149100	3	4	1	0	1	5	-0.51543
Os03g0198600	Os04g0543500	4	3	1	1	5	1	0.514747
Os08g0383700	Os05g0568800	3	4	1	0	1	5	-0.61786
Os04g0543500	Os07g0165000	3	4	1	0	1	5	-0.51149
Os04g0543500	Os05g0110300	3	4	1	0	1	5	-0.50993
Os04g0543500	Os02g0768600	3	4	1	0	1	5	-0.50986
Os04g0543500	Os01g0102600	3	4	1	0	1	5	-0.5098
Os04g0543500	Os02g0117600	3	4	1	0	1	5	-0.50978
Os04g0543500	Os08g0117100	3	4	1	0	1	5	-0.50965
Os04g0543500	Os09g0460400	3	4	1	0	1	5	-0.50922
Os04g0543500	Os11g0267000	3	4	1	0	1	5	-0.50905
Os04g0543500	Os04g0657900	3	4	1	0	1	5	-0.50801
Os02g0572900	Os05g0161500	3	4	1	0	1	5	-0.52774
Os04g0543500	Os03g0861700	3	4	1	0	1	5	-0.50729
Os04g0543500	Os05g0513100	3	4	1	1	1	5	-0.50669
Os04g0543500	Os07g0534000	3	4	1	0	1	5	-0.50562
Os04g0543500	Os08g0440900	3	4	1	0	1	5	-0.50558
Os02g0572900	Os02g0734900	3	4	1	0	1	5	0.524215
Os03g0815100	Os10g0391400	3	4	1	0	1	1	0.572076
Os04g0543500	Os01g0278900	3	4	1	0	1	5	-0.5045
Os04g0543500	Os12g0541300	3	4	1	0	1	5	0.504311
Os04g0543500	Os12g0597400	3	4	1	0	1	5	-0.50356
Os04g0543500	Os05g0267100	3	4	1	0	1	5	-0.50352
Os03g0680800	Os03g0708400	3	4	1	0	5	5	0.537312
Os04g0543500	Os02g0462300	3	4	1	0	1	5	-0.50267
Os06g0105800	Os08g0482300	3	4	1	0	5	5	-0.5081
Os03g0680800	Os03g0851700	3	4	1	0	5	5	0.525777
Os04g0543500	Os07g0168000	3	4	1	0	1	5	-0.50079
Os01g0313300	Os04g0543500	4	3	1	1	1	1	0.500387
Os11g0127600	Os12g0123800	3	4	1	1	1	1	0.709442
Os01g0626400	Os05g0194500	3	4	1	1	1	1	0.641736
Os01g0839100	Os03g0327100	4	3	1	1	1	1	0.593537
Os05g0463800	Os06g0609800	3	4	1	0	1	5	0.546251
Os08g0383700	Os05g0305700	3	4	1	0	1	1	0.603798
Os05g0463800	Os03g0356414	3	4	1	0	1	5	0.50487
Os07g0623100	Os07g0173400	3	4	1	0	2	2	0.533728
Os02g0551400	Os01g0271500	3	4	1	0	2	2	0.529119
Os01g0192300	Os12g0197500	3	4	1	0	1	1	-0.72245
Os01g0246700	Os03g0319000	3	4	1	0	1	1	0.653924
Os01g0246700	Os02g0118200	3	4	1	0	1	1	0.727416
Os06g0670300	Os09g0510700	3	4	1	0	1	2	-0.58113
Os06g0670300	Os08g0452100	3	4	1	0	1	4	-0.57448
Os06g0670300	Os08g0117000	3	4	1	0	1	4	-0.56941
Os06g0670300	Os05g0521300	3	4	1	0	1	4	-0.56925
Os04g0676700	Os04g0632100	3	4	1	0	1	4	0.62131
Os01g0192300	Os07g0162400	3	4	1	0	1	2	0.592182
Os05g0444200	Os01g0925700	3	4	1	0	1	1	0.598707
Os06g0670300	Os02g0654000	3	4	1	0	1	4	-0.55967
Os01g0246700	Os04g0418500	3	4	1	0	1	1	0.682458
Os06g0670300	Os06g0660700	3	4	1	0	1	4	-0.55867
Os01g0246700	Os03g0297000	3	4	1	0	1	1	0.720853
Os01g0192300	Os07g0413700	3	4	1	0	1	4	-0.65321
Os01g0246700	Os11g0705200	3	4	1	1	1	1	0.695839
Os11g0490900	Os05g0551100	3	4	1	0	1	4	-0.57378
Os01g0192300	Os12g0572500	3	4	1	0	1	2	-0.63002
Os01g0246700	Os02g0605900	3	4	1	0	1	1	0.676042
Os01g0192300	Os03g0228800	3	4	1	0	1	4	-0.54983
Os04g0676700	Os04g0386500	3	4	1	0	1	1	0.677757
Os06g0670300	Os10g0358600	3	4	1	0	1	4	-0.54495
Os04g0676700	Os08g0190700	3	4	1	0	1	4	-0.59582
Os06g0670300	Os12g0548100	3	4	1	0	1	4	-0.54179
Os01g0192300	Os05g0511500	3	4	1	0	1	4	-0.66689
Os06g0670300	Os09g0502100	3	4	1	0	1	4	-0.54016
Os06g0670300	Os08g0462700	3	4	1	0	1	4	-0.53907
Os01g0192300	Os12g0433500	3	4	1	0	1	4	-0.55115
Os01g0246700	Os04g0490500	3	4	1	0	1	4	0.567815
Os04g0676700	Os05g0121800	3	4	1	0	1	4	-0.60146
Os01g0192300	Os02g0782800	3	4	1	0	1	4	-0.662
Os01g0192300	Os03g0249900	3	4	1	0	1	2	-0.62996
Os04g0676700	Os09g0408600	3	4	1	0	1	4	0.567858
Os06g0670300	Os08g0369000	3	4	1	0	1	4	-0.5311
Os07g0687700	Os04g0642100	3	4	1	0	1	4	-0.57928
Os01g0192300	Os03g0160400	3	4	1	0	1	2	-0.59514
Os06g0670300	Os07g0483500	3	4	1	0	1	1	0.526499
Os01g0192300	Os06g0693300	3	4	1	0	1	4	-0.59754
Os06g0670300	Os02g0168300	3	4	1	0	1	4	-0.5252
Os01g0192300	Os02g0148600	3	4	1	0	1	4	-0.57848
Os01g0192300	Os10g0438500	3	4	1	0	1	4	-0.64658
Os01g0192300	Os02g0118400	3	4	1	0	1	4	-0.5945
Os04g0676700	Os06g0608100	3	4	1	0	1	4	-0.55342
Os01g0884300	Os03g0769000	3	4	1	0	1	4	-0.582
Os01g0884300	Os05g0251400	3	4	1	0	1	4	-0.54199
Os01g0192300	Os01g0635400	3	4	1	0	1	4	-0.63823
Os04g0676700	Os02g0775400	3	4	1	0	1	4	-0.58481
Os02g0139000	Os10g0503800	3	4	1	0	1	4	0.602302
Os06g0670300	Os03g0219100	3	4	1	0	1	4	-0.51181
Os10g0406300	Os11g0171700	3	4	1	0	1	4	-0.52191
Os01g0192300	Os03g0127600	3	4	1	0	1	2	-0.63159
Os01g0192300	Os02g0158800	3	4	1	0	1	4	-0.64336
Os11g0490900	Os01g0171000	3	4	1	0	1	4	-0.60477
Os04g0676700	Os02g0511900	3	4	1	0	1	4	-0.60073
Os06g0670300	Os04g0678300	3	4	1	0	1	4	-0.50743
Os01g0192300	Os03g0207900	3	4	1	0	1	2	-0.61208
Os01g0246700	Os03g0129100	3	4	1	0	1	1	0.672251
Os01g0192300	Os07g0626200	3	4	1	0	1	2	-0.60108
Os06g0670300	Os12g0555600	3	4	1	0	1	4	-0.50283
Os07g0687700	Os06g0237900	3	4	1	0	1	4	-0.64789
Os01g0292900	Os01g0881500	4	3	1	1	1	1	0.785692
Os01g0881500	Os07g0583600	3	4	1	1	1	1	0.73025
Os01g0881500	Os05g0414700	3	4	1	0	1	1	0.729479
Os01g0881500	Os02g0705600	3	4	1	0	1	1	0.709303
Os01g0881500	Os03g0388500	3	4	1	0	1	1	0.673115
Os01g0246700	Os02g0437200	3	4	1	0	1	1	0.698699
Os01g0881500	Os05g0474900	3	4	1	0	1	1	0.667045
Os01g0881500	Os03g0148700	3	4	1	0	1	1	0.665642
Os01g0881500	Os09g0493700	3	4	1	1	1	1	0.665564
Os01g0246700	Os01g0570800	3	4	1	0	1	1	0.713521
Os01g0881500	Os03g0756200	3	4	1	0	1	1	0.659389
Os01g0881500	Os06g0527100	3	4	1	0	1	1	0.645058
Os01g0246700	Os04g0503600	3	4	1	0	1	1	0.655041
Os01g0881500	Os02g0274700	3	4	1	0	1	1	0.641188
Os03g0224700	Os08g0107400	3	4	1	0	1	1	0.633646
Os01g0881500	Os03g0192400	3	4	1	0	1	1	-0.61284
Os01g0881500	Os11g0229400	3	4	1	0	1	1	0.607013
Os01g0246700	Os12g0547600	3	4	1	0	1	1	0.699448
Os01g0881500	Os05g0414200	3	4	1	0	1	1	0.601317
Os01g0246700	Os04g0492400	3	4	1	0	1	1	0.635636
Os01g0881500	Os01g0510100	3	4	1	0	1	1	0.593251
Os01g0246700	Os03g0334200	3	4	1	0	1	1	0.748663
Os01g0881500	Os02g0769800	3	4	1	0	1	1	0.588119
Os01g0246700	Os06g0239200	3	4	1	0	1	1	0.761963
Os01g0881500	Os05g0128200	3	4	1	1	1	1	0.586452
Os01g0881500	Os06g0690200	3	4	1	0	1	1	0.583621
Os01g0246700	Os11g0195500	3	4	1	0	1	1	0.609633
Os05g0444200	Os05g0530400	3	4	1	1	1	1	0.711456
Os03g0224700	Os07g0545800	3	4	1	1	1	1	0.690483
Os10g0561400	Os04g0119500	3	4	1	0	2	1	0.641711
Os01g0881500	Os02g0819600	3	4	1	0	1	1	0.564446
Os01g0881500	Os03g0239400	3	4	1	1	1	2	0.563798
Os01g0246700	Os03g0189100	3	4	1	0	1	1	0.655688
Os01g0246700	Os05g0100600	3	4	1	0	1	1	0.600323
Os01g0881500	Os07g0541400	3	4	1	0	1	1	0.554896
Os01g0246700	Os03g0764100	3	4	1	1	1	1	0.693983
Os03g0224700	Os05g0393100	3	4	1	0	1	1	0.595063
Os01g0246700	Os01g0383700	3	4	1	0	1	5	0.55106
Os01g0246700	Os02g0126400	3	4	1	0	1	1	0.629259
Os01g0246700	Os02g0777800	3	4	1	0	1	1	0.582672
Os01g0881500	Os01g0667600	3	4	1	0	1	1	0.548336
Os01g0881500	Os06g0229200	3	4	1	0	1	1	0.546093
Os01g0881500	Os10g0375600	3	4	1	1	1	1	0.54504
Os01g0881500	Os05g0318700	3	4	1	0	1	1	0.542804
Os01g0881500	Os03g0239200	3	4	1	0	1	1	0.542777
Os10g0561400	Os05g0535700	3	4	1	0	2	4	-0.68742
Os01g0246700	Os02g0682500	3	4	1	0	1	1	0.556365
Os01g0246700	Os07g0568600	3	4	1	0	1	1	0.603282
Os01g0246700	Os05g0322900	3	4	1	1	1	1	0.550587
Os03g0224700	Os09g0251800	3	4	1	0	1	1	0.5444
Os01g0246700	Os01g0864500	3	4	1	0	1	1	0.773118
Os01g0246700	Os01g0826400	3	4	1	1	1	1	0.760712
Os04g0676700	Os10g0407100	3	4	1	0	1	4	-0.54399
Os01g0246700	Os03g0194900	3	4	1	0	1	1	0.709442
Os01g0246700	Os03g0407900	3	4	1	0	1	1	0.683414
Os01g0881500	Os04g0605100	3	4	1	1	1	1	0.515866
Os01g0246700	Os06g0649000	3	4	1	1	1	1	0.679792
Os10g0561400	Os12g0174100	3	4	1	0	2	2	0.768279
Os01g0246700	Os04g0667600	3	4	1	0	1	1	0.666637
Os01g0246700	Os01g0742400	3	4	1	0	1	1	0.609402
Os01g0246700	Os02g0584800	3	4	1	0	1	1	0.613984
Os06g0105800	Os02g0689500	3	4	1	0	5	5	0.501595
Os05g0444200	Os03g0187600	3	4	1	0	1	1	0.599431
Os11g0490900	Os07g0522500	3	4	1	0	1	1	0.616824
Os11g0490900	Os03g0307700	3	4	1	0	1	4	-0.6119
Os11g0490900	Os01g0229400	3	4	1	0	1	4	-0.59051
Os11g0490900	Os10g0522601	3	4	1	0	1	4	-0.59021
Os10g0561400	Os08g0497300	3	4	1	0	2	4	-0.62064
Os01g0884300	Os07g0179400	3	4	1	0	1	4	0.585508
Os11g0490900	Os03g0756300	3	4	1	0	1	4	-0.56505
Os11g0490900	Os12g0285600	3	4	1	0	1	4	-0.56476
Os11g0490900	Os06g0133600	3	4	1	0	1	4	-0.56431
Os11g0490900	Os03g0773700	3	4	1	0	1	4	-0.56193
Os10g0406300	Os11g0169800	3	4	1	0	1	4	-0.59949
Os01g0246700	Os03g0123800	3	4	1	0	1	1	0.672049
Os07g0687700	Os07g0586200	3	4	1	0	1	4	-0.57783
Os09g0379600	Os12g0635500	3	4	1	0	1	4	0.598778
Os06g0140400	Os02g0781000	3	4	1	0	4	4	0.579448
Os10g0561400	Os03g0807900	3	4	1	0	2	4	0.760511
Os10g0406300	Os12g0485600	3	4	1	0	1	4	-0.61224
Os10g0561400	Os02g0149700	3	4	1	0	2	4	-0.59691
Os10g0561400	Os09g0400700	3	4	1	0	2	2	0.655945
Os09g0379600	Os11g0244300	3	4	1	0	1	4	-0.56067
Os11g0490900	Os02g0710700	3	4	1	0	1	4	-0.53909
Os10g0406300	Os09g0549400	3	4	1	0	1	4	-0.57864
Os10g0406300	Os10g0497600	3	4	1	0	1	4	-0.58104
Os11g0490900	Os03g0308200	3	4	1	0	1	4	-0.53743
Os11g0490900	Os01g0317800	3	4	1	0	1	4	-0.53693
Os01g0192300	Os06g0710300	3	4	1	0	1	4	0.666037
Os10g0561400	Os12g0581300	3	4	1	0	2	4	-0.60544
Os10g0406300	Os02g0745700	3	4	1	0	1	4	0.644105
Os01g0884300	Os03g0106300	3	4	1	0	1	4	-0.56807
Os06g0194400	Os10g0406300	4	3	1	1	4	1	-0.54609
Os05g0444200	Os06g0216300	3	4	1	0	1	1	0.752942
Os11g0490900	Os05g0180500	3	4	1	0	1	4	-0.53113
Os10g0561400	Os08g0539100	3	4	1	0	2	4	-0.59118
Os01g0192300	Os09g0569100	3	4	1	0	1	4	0.604405
Os04g0676700	Os05g0370600	3	4	1	0	1	4	-0.63783
Os11g0490900	Os10g0178200	3	4	1	0	1	4	-0.52897
Os07g0687700	Os09g0277800	3	4	1	0	1	4	-0.62167
Os09g0379600	Os11g0197200	3	4	1	0	1	4	-0.60723
Os10g0561400	Os01g0651800	3	4	1	0	2	4	-0.57414
Os01g0192300	Os04g0689400	3	4	1	0	1	4	-0.6087
Os10g0406300	Os06g0134700	3	4	1	0	1	4	-0.56996
Os06g0140400	Os10g0562700	3	4	1	0	4	4	0.559591
Os04g0676700	Os04g0580400	3	4	1	0	1	4	-0.58878
Os10g0561400	Os04g0681600	3	4	1	0	2	4	-0.58875
Os01g0884300	Os06g0650900	3	4	1	0	1	4	0.619619
Os05g0444200	Os03g0841800	3	4	1	0	1	4	-0.55235
Os04g0676700	Os05g0394200	3	4	1	0	1	4	-0.55847
Os10g0406300	Os05g0168800	3	4	1	0	1	4	-0.55555
Os01g0884300	Os10g0146200	3	4	1	0	1	4	-0.51841
Os04g0676700	Os11g0147500	3	4	1	0	1	4	-0.57577
Os10g0561400	Os09g0531900	3	4	1	0	2	4	-0.61238
Os01g0884300	Os12g0616000	3	4	1	0	1	4	-0.53932
Os05g0444200	Os11g0708400	3	4	1	0	1	4	-0.52105
Os01g0192300	Os08g0267300	3	4	1	0	1	4	-0.5675
Os01g0192300	Os02g0613900	3	4	1	0	1	4	-0.53072
Os11g0490900	Os11g0202200	3	4	1	0	1	2	-0.51387
Os10g0406300	Os10g0347000	3	4	1	0	1	4	-0.51825
Os10g0561400	Os08g0230200	3	4	1	0	2	4	-0.5611
Os01g0884300	Os06g0122200	3	4	1	0	1	4	-0.53465
Os02g0139000	Os01g0768200	3	4	1	0	1	4	0.531706
Os11g0490900	Os01g0852400	3	4	1	0	1	4	-0.51067
Os10g0406300	Os01g0822900	3	4	1	0	1	4	-0.56656
Os01g0192300	Os06g0265400	3	4	1	1	1	4	-0.54398
Os04g0676700	Os07g0568000	3	4	1	0	1	4	-0.56858
Os01g0884300	Os03g0665200	3	4	1	0	1	4	-0.53417
Os11g0490900	Os10g0177400	3	4	1	0	1	4	-0.50733
Os07g0687700	Os09g0562700	3	4	1	0	1	1	0.677432
Os04g0676700	Os01g0144000	3	4	1	0	1	4	-0.54503
Os01g0192300	Os07g0681600	3	4	1	0	1	4	-0.68603
Os10g0406300	Os05g0478300	3	4	1	0	1	4	-0.53789
Os11g0490900	Os11g0602300	3	4	1	0	1	4	-0.50553
Os01g0675800	Os02g0462800	3	4	1	1	1	1	0.607457
Os06g0140400	Os07g0655400	3	4	1	0	4	4	0.558683
Os10g0561400	Os12g0565300	3	4	1	0	2	2	-0.60266
Os10g0561400	Os05g0137300	3	4	1	0	2	2	0.780557
Os04g0676700	Os05g0489800	3	4	1	0	1	4	-0.55239
Os01g0884300	Os09g0481100	3	4	1	0	1	4	-0.54651
Os07g0687700	Os08g0510900	3	4	1	0	1	4	-0.54244
Os01g0884300	Os07g0285700	3	4	1	0	1	4	-0.52935
Os01g0884300	Os12g0145900	3	4	1	0	1	4	-0.51889
Os04g0676700	Os05g0311500	3	4	1	0	1	4	0.548254
Os04g0676700	Os05g0429700	3	4	1	0	1	4	-0.60508
Os06g0140400	Os04g0455600	3	4	1	0	4	4	0.507598
Os11g0490900	Os05g0589700	3	4	1	0	1	4	-0.50086
Os01g0246700	Os01g0213400	3	4	1	0	1	1	0.682128
Os04g0676700	Os04g0479000	3	4	1	0	1	4	-0.58252
Os01g0850400	Os10g0561400	4	3	1	1	2	2	-0.66485
Os03g0815100	Os03g0351300	3	4	1	0	1	1	0.690618
Os01g0192300	Os12g0599900	3	4	1	0	1	4	-0.65865
Os01g0542700	Os10g0406300	4	3	1	1	1	1	0.631699
Os09g0379600	Os03g0702700	3	4	1	0	1	4	-0.59842
Os08g0249000	Os10g0406300	4	3	1	1	1	1	0.682464
Os01g0884300	Os03g0820500	3	4	1	0	1	2	0.601255
Os09g0379600	Os03g0699100	3	4	1	0	1	4	-0.57098
Os01g0192300	Os05g0588200	3	4	1	0	1	2	-0.59613
Os10g0561400	Os06g0136300	3	4	1	0	2	2	0.60038
Os01g0192300	Os01g0300900	3	4	1	0	1	4	-0.6017
Os09g0379600	Os07g0573700	3	4	1	0	1	4	-0.55381
Os10g0561400	Os02g0611200	3	4	1	0	2	4	0.634209
Os10g0406300	Os08g0282500	3	4	1	0	1	4	-0.59992
Os01g0192300	Os06g0224650	3	4	1	0	1	2	-0.63248
Os04g0541700	Os10g0561400	4	3	1	1	2	2	0.739842
Os10g0406300	Os05g0450600	3	4	1	0	1	4	-0.56832
Os09g0379600	Os03g0388000	3	4	1	0	1	2	-0.54539
Os01g0192300	Os02g0120600	3	4	1	0	1	1	0.678714
Os10g0561400	Os07g0208900	3	4	1	0	2	4	-0.60981
Os10g0561400	Os07g0105700	3	4	1	0	2	4	-0.601
Os10g0561400	Os02g0312700	3	4	1	0	2	2	-0.58893
Os01g0192300	Os04g0683800	3	4	1	0	1	4	-0.61578
Os10g0406300	Os05g0154500	3	4	1	0	1	4	-0.55773
Os10g0561400	Os06g0700000	3	4	1	0	2	2	-0.5733
Os10g0406300	Os01g0927000	3	4	1	0	1	4	-0.58328
Os09g0379600	Os02g0179300	3	4	1	0	1	2	-0.53462
Os01g0192300	Os03g0704400	3	4	1	0	1	4	-0.57606
Os01g0192300	Os09g0544800	3	4	1	0	1	4	-0.54173
Os10g0406300	Os10g0515200	3	4	1	0	1	2	0.568857
Os01g0192300	Os04g0644200	3	4	1	0	1	2	-0.55794
Os10g0406300	Os03g0740800	3	4	1	0	1	2	-0.57398
Os10g0561400	Os04g0476400	3	4	1	0	2	2	-0.55097
Os01g0192300	Os08g0128200	3	4	1	0	1	2	0.592148
Os09g0379600	Os03g0787200	3	4	1	0	1	4	-0.52578
Os10g0406300	Os04g0672300	3	4	1	0	1	4	-0.60024
Os09g0379600	Os02g0755200	3	4	1	0	1	2	-0.52517
Os01g0192300	Os02g0479300	3	4	1	0	1	2	-0.67262
Os04g0676700	Os11g0484300	3	4	1	0	1	4	-0.59777
Os10g0561400	Os12g0239000	3	4	1	0	2	4	-0.53879
Os01g0192300	Os01g0869300	3	4	1	0	1	4	-0.56702
Os01g0192300	Os08g0528800	3	4	1	0	1	4	-0.53719
Os10g0561400	Os05g0482700	3	4	1	0	2	4	-0.61314
Os04g0676700	Os03g0301700	3	4	1	0	1	4	-0.59298
Os09g0379600	Os02g0770700	3	4	1	0	1	4	-0.51938
Os09g0379600	Os02g0301400	3	4	1	0	1	2	-0.51737
Os10g0561400	Os10g0116900	3	4	1	0	2	2	-0.58658
Os01g0192300	Os03g0105800	3	4	1	0	1	4	-0.51726
Os09g0379600	Os05g0219800	3	4	1	0	1	4	-0.517
Os06g0140400	Os02g0450000	3	4	1	0	4	4	0.561437
Os07g0687700	Os10g0126700	3	4	1	0	1	2	-0.55275
Os10g0561400	Os04g0569400	3	4	1	0	2	2	-0.57443
Os10g0406300	Os03g0694800	3	4	1	0	1	2	-0.55934
Os04g0676700	Os04g0681400	3	4	1	0	1	4	-0.57708
Os04g0676700	Os10g0562500	3	4	1	0	1	4	-0.59462
Os10g0561400	Os09g0347800	3	4	1	0	2	4	-0.60658
Os01g0192300	Os02g0757100	3	4	1	0	1	4	-0.59742
Os01g0192300	Os02g0754500	3	4	1	0	1	2	-0.61051
Os09g0379600	Os03g0161600	3	4	1	0	1	4	-0.50905
Os07g0496300	Os04g0347900	3	4	1	0	2	2	0.561231
[truncated: 3,806 more rows]
